# Supplementary material for: Decachloro­hexa-1,5-diene
Source: Acta Crystallogr Sect E Struct Rep Online. 2012 May 12;68(Pt 6):o1685. doi: 10.1107/S1600536812019769 (PMC3379281; doi:10.1107/S1600536812019769)
Supplement: Supplementary file 1 [file e-68-o1685-sup1.cif]

##############################################################################
#                                                                            #
# This CIF contains the data in a paper accepted for publication in          #
# Acta Crystallographica Section E. It conforms to the requirements of       #
# Notes for Authors for Acta Crystallographica Section E, and has been       #
# peer reviewed under the auspices of the IUCr Commission on Journals.       #
#                                                                            #
# Full details of the Crystallographic Information File format               #
# are given in the paper "The Crystallographic Information File (CIF):       #
# a New Standard Archive File for Crystallography" by S. R. Hall, F. H.      #
# Allen and I. D. Brown [Acta Cryst. (1991), A47, 655-685].                  #
#                                                                            #
# The current version of the core CIF dictionary is obtainable from          #
# ftp://ftp.iucr.org/pub/cif_core.dic.                                       #
#                                                                            #
# Software is freely available for graphical display of the structure(s)     #
# in this CIF. For information consult the CIF software page                 #
# http://www.iucr.org/resources/cif/software.                                #
#                                                                            #
# This file may be used for bona fide research purposes within the           #
# scientific community so long as proper attribution is given to the journal # 
# article from which it was obtained.                                        #
#                                                                            #
##############################################################################
data_I
_audit_creation_method     SHELXL-97
_chemical_name_systematic
;
Decachlorohexa-1,5-diene
;
_chemical_name_common     ?
_chemical_formula_moiety     'C6 Cl10'
_chemical_formula_sum     'C6 Cl10'
_chemical_formula_iupac     'C6 Cl10'
_chemical_formula_weight     426.56
_chemical_melting_point     ?
_symmetry_cell_setting     monoclinic
_symmetry_space_group_name_H-M     'P 21/c'
_symmetry_space_group_name_Hall     '-P 2ybc'
loop_
    _symmetry_equiv_pos_as_xyz
    'x, y, z'
    '-x, y+1/2, -z+1/2'
    '-x, -y, -z'
    'x, -y-1/2, z-1/2'
_cell_length_a     12.8936(5)
_cell_length_b     6.7051(2)
_cell_length_c     15.3753(5)
_cell_angle_alpha     90.00
_cell_angle_beta     93.858(3)
_cell_angle_gamma     90.00
_cell_volume     1326.23(8)
_cell_formula_units_Z     4
_cell_measurement_reflns_used     28472
_cell_measurement_theta_min     2.6
_cell_measurement_theta_max     32.4
_cell_measurement_temperature     193(2)
_exptl_crystal_description     block
_exptl_crystal_colour     colourless
_exptl_crystal_size_max     0.15
_exptl_crystal_size_mid     0.15
_exptl_crystal_size_min     0.15
_exptl_crystal_density_diffrn     2.136
_exptl_crystal_density_meas     ?
_exptl_crystal_density_method     'not measured'
_exptl_crystal_F_000     824
_exptl_absorpt_coefficient_mu     2.066
_exptl_absorpt_correction_type     multi-scan
_exptl_absorpt_process_details     '(PLATON; Spek, 2009)'
_exptl_absorpt_correction_T_min     0.7469
_exptl_absorpt_correction_T_max     0.7469
_exptl_special_details
;
^13^C-NMR (75 MHz, CDCl~3~): \d = 94.5 (C-3,4), 128.1 (C-1,6), 131.2 (C-2,5)
MS (FD): 426 (100%, Cl10 pattern) [<i>M</i>]^+.^
C~6~Cl~10~ (426.596): calcd. C 16.89%; found C 17.06%.
;
_diffrn_ambient_temperature     193(2)
_diffrn_radiation_type     'Mo K\a'
_diffrn_radiation_wavelength     0.71069
_diffrn_radiation_monochromator     graphite
_diffrn_measurement_device_type     'Stoe IPDS 2T'
_diffrn_measurement_device     '2-circle goniometer'
_diffrn_measurement_method     'rotation method'
_diffrn_detector_area_resol_mean     6.67
_diffrn_reflns_number     18142
_diffrn_reflns_av_R_equivalents     0.0438
_diffrn_reflns_av_sigmaI/netI     0.0220
_diffrn_reflns_theta_min     3.00
_diffrn_reflns_theta_max     27.99
_diffrn_reflns_theta_full     27.99
_diffrn_measured_fraction_theta_max     0.994
_diffrn_measured_fraction_theta_full     0.994
_diffrn_reflns_limit_h_min     -17
_diffrn_reflns_limit_h_max     17
_diffrn_reflns_limit_k_min     -8
_diffrn_reflns_limit_k_max     8
_diffrn_reflns_limit_l_min     -20
_diffrn_reflns_limit_l_max     19
_refine_special_details
;
Refinement of <i>F</i>^2^ against ALL reflections. The weighted <i>R</i>-factor
<i>wR</i> and goodness of fit <i>S</i> are based on <i>F</i>^2^, conventional
<i>R</i>-factors <i>R</i> are based on <i>F</i>, with <i>F</i> set to zero for
negative <i>F</i>^2^. The threshold expression of <i>F</i>^2^ >
\s(<i>F</i>^2^) is used only for calculating <i>R</i>-factors(gt) <i>etc</i>.
and is not relevant to the choice of reflections for refinement.
<i>R</i>-factors based on <i>F</i>^2^ are statistically about twice as large
as those based on <i>F</i>, and <i>R</i>- factors based on ALL data will be
even larger.
;
_reflns_number_total     3181
_reflns_number_gt     2991
_reflns_threshold_expression     I>2\s(I)
_refine_ls_structure_factor_coef     Fsqd
_refine_ls_matrix_type     full
_refine_ls_R_factor_all     0.0314
_refine_ls_R_factor_gt     0.0295
_refine_ls_wR_factor_ref     0.0746
_refine_ls_wR_factor_obs     0.0730
_refine_ls_goodness_of_fit_ref     1.064
_refine_ls_restrained_S_all     1.064
_refine_ls_number_reflns     3181
_refine_ls_number_parameters     145
_refine_ls_number_restraints     0
_refine_ls_weighting_scheme     calc
_refine_ls_weighting_details
         'calc w=1/[\s^2^(Fo^2^)+(0.0314P)^2^+1.2539P] where P=(Fo^2^+2Fc^2^)/3'
_atom_sites_solution_primary     direct
_atom_sites_solution_secondary     difmap
_refine_ls_shift/su_max     0.000
_refine_ls_shift/su_mean     0.000
_refine_diff_density_max     0.943
_refine_diff_density_min     -0.438
_refine_ls_extinction_method     none
_refine_ls_extinction_coef     ?
loop_
    _atom_type_symbol
    _atom_type_description
    _atom_type_scat_dispersion_real
    _atom_type_scat_dispersion_imag
    _atom_type_scat_source
    'C' 'C' 0.0033 0.0016
                         'International Tables Vol C Tables 4.2.6.8 and 6.1.1.4'
    'Cl' 'Cl' 0.1484 0.1585
                         'International Tables Vol C Tables 4.2.6.8 and 6.1.1.4'
_computing_data_collection     'X-AREA (Stoe & Cie, 2011)'
_computing_cell_refinement     'X-AREA (Stoe & Cie, 2011)'
_computing_data_reduction     'X-RED (Stoe & Cie, 2011)'
_computing_structure_solution     'SIR97 (Altomare <i>et al.</i> 1999)'
_computing_structure_refinement     'SHELXL97 (Sheldrick, 2008)'
_computing_molecular_graphics     'PLATON (Spek, 2009)'
_computing_publication_material     'PLATON (Spek, 2009)'
loop_
    _atom_site_type_symbol
    _atom_site_label
    _atom_site_fract_x
    _atom_site_fract_y
    _atom_site_fract_z
    _atom_site_U_iso_or_equiv
    _atom_site_adp_type
    _atom_site_calc_flag
    _atom_site_refinement_flags
    _atom_site_occupancy
    _atom_site_symmetry_multiplicity
    _atom_site_disorder_assembly
    _atom_site_disorder_group
    Cl Cl1 0.07308(4) 0.63553(10) 0.19647(4) 0.04455(14) Uani d . 1 1 . .
    Cl Cl2 0.28741(4) 0.54432(8) 0.22272(3) 0.03407(12) Uani d . 1 1 . .
    Cl Cl3 0.03427(4) 0.60643(9) 0.38657(4) 0.04477(14) Uani d . 1 1 . .
    Cl Cl4 0.20468(5) 0.63372(9) 0.52864(4) 0.04909(16) Uani d . 1 1 . .
    Cl Cl5 0.36486(4) 0.62962(8) 0.41150(3) 0.03657(12) Uani d . 1 1 . .
    Cl Cl6 0.13705(5) 0.18663(9) 0.47450(4) 0.04778(15) Uani d . 1 1 . .
    Cl Cl7 0.34462(5) 0.25344(10) 0.54017(3) 0.04564(15) Uani d . 1 1 . .
    Cl Cl8 0.19658(4) 0.09671(7) 0.29308(4) 0.03836(13) Uani d . 1 1 . .
    Cl Cl9 0.50500(4) 0.20720(9) 0.40404(3) 0.03898(13) Uani d . 1 1 . .
    Cl Cl10 0.41762(4) 0.02630(8) 0.25017(4) 0.04048(13) Uani d . 1 1 . .
    C C1 0.17431(15) 0.5804(3) 0.27135(13) 0.0302(4) Uani d . 1 1 . .
    C C2 0.16004(15) 0.5674(3) 0.35642(13) 0.0290(4) Uani d . 1 1 . .
    C C3 0.24229(15) 0.5212(3) 0.43068(12) 0.0287(4) Uani d . 1 1 . .
    C C4 0.25883(15) 0.2894(3) 0.44660(12) 0.0294(4) Uani d . 1 1 . .
    C C5 0.29541(15) 0.1796(3) 0.36660(12) 0.0281(4) Uani d . 1 1 . .
    C C6 0.39289(15) 0.1447(3) 0.34565(12) 0.0289(4) Uani d . 1 1 . .
loop_
    _atom_site_aniso_label
    _atom_site_aniso_U_11
    _atom_site_aniso_U_22
    _atom_site_aniso_U_33
    _atom_site_aniso_U_12
    _atom_site_aniso_U_13
    _atom_site_aniso_U_23
    Cl1 0.0363(3) 0.0573(3) 0.0386(3) 0.0024(2) -0.0082(2) 0.0092(2)
    Cl2 0.0338(2) 0.0402(3) 0.0291(2) 0.00294(19) 0.00900(17) 0.00380(18)
    Cl3 0.0355(3) 0.0501(3) 0.0508(3) 0.0077(2) 0.0182(2) 0.0015(2)
    Cl4 0.0693(4) 0.0454(3) 0.0335(3) 0.0115(3) 0.0101(2) -0.0131(2)
    Cl5 0.0408(3) 0.0329(2) 0.0352(2) -0.00885(19) -0.00350(19) 0.00085(19)
    Cl6 0.0460(3) 0.0377(3) 0.0628(4) -0.0004(2) 0.0267(3) 0.0081(3)
    Cl7 0.0566(3) 0.0565(3) 0.0241(2) 0.0145(3) 0.0046(2) 0.0129(2)
    Cl8 0.0339(2) 0.0287(2) 0.0518(3) -0.00371(18) -0.0026(2) -0.0083(2)
    Cl9 0.0299(2) 0.0521(3) 0.0345(2) 0.0026(2) -0.00126(18) 0.0047(2)
    Cl10 0.0467(3) 0.0384(3) 0.0377(3) 0.0036(2) 0.0133(2) -0.0090(2)
    C1 0.0304(9) 0.0270(9) 0.0333(9) 0.0010(7) 0.0030(7) 0.0006(7)
    C2 0.0299(9) 0.0239(8) 0.0335(9) 0.0010(7) 0.0051(7) -0.0005(7)
    C3 0.0372(9) 0.0256(9) 0.0235(8) 0.0017(7) 0.0031(7) -0.0025(7)
    C4 0.0339(9) 0.0281(9) 0.0271(8) 0.0043(7) 0.0079(7) 0.0055(7)
    C5 0.0347(9) 0.0214(8) 0.0284(8) 0.0004(7) 0.0037(7) 0.0014(7)
    C6 0.0328(9) 0.0260(9) 0.0280(8) 0.0015(7) 0.0030(7) 0.0026(7)
_geom_special_details
;
All e.s.d.'s (except the e.s.d. in the dihedral angle between two l.s. planes)
are estimated using the full covariance matrix. The cell e.s.d.'s are taken
into account individually in the estimation of e.s.d.'s in distances, angles
and torsion angles; correlations between e.s.d.'s in cell parameters are only
used when they are defined by crystal symmetry. An approximate (isotropic)
treatment of cell e.s.d.'s is used for estimating e.s.d.'s involving l.s.
planes.
;
loop_
    _geom_bond_atom_site_label_1
    _geom_bond_atom_site_label_2
    _geom_bond_site_symmetry_2
    _geom_bond_distance
    _geom_bond_publ_flag
    Cl1 C1 . 1.721(2) ?
    Cl2 C1 . 1.700(2) ?
    Cl3 C2 . 1.736(2) ?
    Cl4 C3 . 1.7806(19) ?
    Cl5 C3 . 1.782(2) ?
    Cl6 C4 . 1.793(2) ?
    Cl7 C4 . 1.771(2) ?
    Cl8 C5 . 1.737(2) ?
    Cl9 C6 . 1.702(2) ?
    Cl10 C6 . 1.718(2) ?
    C1 C2 . 1.336(3) ?
    C2 C3 . 1.536(3) ?
    C3 C4 . 1.586(3) ?
    C4 C5 . 1.535(3) ?
    C5 C6 . 1.339(3) ?
loop_
    _geom_angle_atom_site_label_1
    _geom_angle_atom_site_label_2
    _geom_angle_atom_site_label_3
    _geom_angle_site_symmetry_1
    _geom_angle_site_symmetry_3
    _geom_angle
    _geom_angle_publ_flag
    C2 C1 Cl2 . . 126.87(16) ?
    C2 C1 Cl1 . . 121.38(16) ?
    Cl2 C1 Cl1 . . 111.75(11) ?
    C1 C2 C3 . . 127.38(18) ?
    C1 C2 Cl3 . . 116.37(15) ?
    C3 C2 Cl3 . . 116.25(14) ?
    C2 C3 C4 . . 113.02(15) ?
    C2 C3 Cl4 . . 109.25(13) ?
    C4 C3 Cl4 . . 109.03(13) ?
    C2 C3 Cl5 . . 111.74(13) ?
    C4 C3 Cl5 . . 108.28(13) ?
    Cl4 C3 Cl5 . . 105.21(10) ?
    C5 C4 C3 . . 113.08(15) ?
    C5 C4 Cl7 . . 112.13(13) ?
    C3 C4 Cl7 . . 109.21(14) ?
    C5 C4 Cl6 . . 109.18(14) ?
    C3 C4 Cl6 . . 107.63(13) ?
    Cl7 C4 Cl6 . . 105.21(10) ?
    C6 C5 C4 . . 128.36(18) ?
    C6 C5 Cl8 . . 116.56(15) ?
    C4 C5 Cl8 . . 115.05(14) ?
    C5 C6 Cl9 . . 127.43(16) ?
    C5 C6 Cl10 . . 121.17(16) ?
    Cl9 C6 Cl10 . . 111.40(11) ?
loop_
    _geom_torsion_atom_site_label_1
    _geom_torsion_atom_site_label_2
    _geom_torsion_atom_site_label_3
    _geom_torsion_atom_site_label_4
    _geom_torsion_site_symmetry_1
    _geom_torsion_site_symmetry_2
    _geom_torsion_site_symmetry_3
    _geom_torsion_site_symmetry_4
    _geom_torsion
    _geom_torsion_publ_flag
    Cl2 C1 C2 C3 . . . . 1.4(3) ?
    Cl1 C1 C2 C3 . . . . -179.52(15) ?
    Cl2 C1 C2 Cl3 . . . . -178.47(12) ?
    Cl1 C1 C2 Cl3 . . . . 0.7(2) ?
    C1 C2 C3 C4 . . . . -86.2(2) ?
    Cl3 C2 C3 C4 . . . . 93.61(17) ?
    C1 C2 C3 Cl4 . . . . 152.21(18) ?
    Cl3 C2 C3 Cl4 . . . . -27.96(18) ?
    C1 C2 C3 Cl5 . . . . 36.2(3) ?
    Cl3 C2 C3 Cl5 . . . . -143.95(11) ?
    C2 C3 C4 C5 . . . . 60.4(2) ?
    Cl4 C3 C4 C5 . . . . -177.90(14) ?
    Cl5 C3 C4 C5 . . . . -63.94(18) ?
    C2 C3 C4 Cl7 . . . . -174.00(13) ?
    Cl4 C3 C4 Cl7 . . . . -52.30(16) ?
    Cl5 C3 C4 Cl7 . . . . 61.66(14) ?
    C2 C3 C4 Cl6 . . . . -60.28(18) ?
    Cl4 C3 C4 Cl6 . . . . 61.42(15) ?
    Cl5 C3 C4 Cl6 . . . . 175.38(9) ?
    C3 C4 C5 C6 . . . . 90.7(2) ?
    Cl7 C4 C5 C6 . . . . -33.3(3) ?
    Cl6 C4 C5 C6 . . . . -149.47(18) ?
    C3 C4 C5 Cl8 . . . . -87.37(18) ?
    Cl7 C4 C5 Cl8 . . . . 148.61(11) ?
    Cl6 C4 C5 Cl8 . . . . 32.41(17) ?
    C4 C5 C6 Cl9 . . . . 2.0(3) ?
    Cl8 C5 C6 Cl9 . . . . -179.93(11) ?
    C4 C5 C6 Cl10 . . . . -177.43(15) ?
    Cl8 C5 C6 Cl10 . . . . 0.7(2) ?
_iucr_refine_instructions_details
;
TITL detert1 in P21/c
CELL   0.71069     12.8936   6.7051  15.3753  90.000  93.858  90.000
ZERR         4      0.0005   0.0002   0.0005   0.000   0.003   0.000
REM Gitterkonstanten aus 28472 mit 2.6-32.4 Grad V=1326.21(8)
REM Farbloser Block
LATT  1
SYMM -X, 0.50000+Y, 0.50000-Z
SFAC  C   CL
UNIT   24   40
OMIT -2 56
L.S.      4
FMAP      2
PLAN    -25 .5 -.5
SIZE 0.15 0.15 0.15
TEMP -80
ACTA
CONF
WGHT    0.031400    1.253900
FVAR       0.58944
CL1   2    0.073080    0.635526    0.196474    11.00000    0.03628    0.05729 =
         0.03864    0.00921   -0.00816    0.00241
     0.00004 0.00010 0.00004 0.00026 0.00034 0.00027 0.00024 0.00020 0.00023
CL2   2    0.287413    0.544319    0.222723    11.00000    0.03382    0.04021 =
         0.02912    0.00380    0.00900    0.00294
     0.00004 0.00008 0.00003 0.00023 0.00026 0.00022 0.00018 0.00017 0.00019
CL3   2    0.034275    0.606432    0.386567    11.00000    0.03552    0.05009 =
         0.05076    0.00154    0.01816    0.00775
     0.00004 0.00009 0.00004 0.00026 0.00032 0.00031 0.00024 0.00022 0.00022
CL4   2    0.204680    0.633715    0.528637    11.00000    0.06926    0.04544 =
         0.03348   -0.01309    0.01013    0.01148
     0.00005 0.00009 0.00004 0.00039 0.00032 0.00026 0.00022 0.00025 0.00027
CL5   2    0.364865    0.629618    0.411499    11.00000    0.04079    0.03289 =
         0.03521    0.00085   -0.00350   -0.00885
     0.00004 0.00008 0.00003 0.00025 0.00024 0.00024 0.00019 0.00019 0.00019
CL6   2    0.137050    0.186630    0.474504    11.00000    0.04601    0.03766 =
         0.06279    0.00807    0.02670   -0.00040
     0.00005 0.00009 0.00004 0.00029 0.00028 0.00036 0.00025 0.00026 0.00022
CL7   2    0.344623    0.253444    0.540173    11.00000    0.05655    0.05653 =
         0.02410    0.01288    0.00463    0.01453
     0.00005 0.00010 0.00003 0.00032 0.00034 0.00022 0.00021 0.00021 0.00026
CL8   2    0.196582    0.096712    0.293076    11.00000    0.03386    0.02872 =
         0.05177   -0.00830   -0.00259   -0.00371
     0.00004 0.00007 0.00004 0.00024 0.00023 0.00030 0.00020 0.00020 0.00018
CL9   2    0.505005    0.207204    0.404043    11.00000    0.02988    0.05207 =
         0.03452    0.00469   -0.00126    0.00263
     0.00004 0.00009 0.00003 0.00023 0.00031 0.00024 0.00021 0.00018 0.00020
CL10  2    0.417615    0.026298    0.250172    11.00000    0.04669    0.03842 =
         0.03773   -0.00896    0.01333    0.00357
     0.00004 0.00008 0.00004 0.00028 0.00027 0.00026 0.00021 0.00021 0.00021
C1    1    0.174307    0.580372    0.271352    11.00000    0.03039    0.02702 =
         0.03332    0.00055    0.00296    0.00098
     0.00015 0.00029 0.00013 0.00088 0.00087 0.00093 0.00073 0.00072 0.00071
C2    1    0.160043    0.567381    0.356425    11.00000    0.02987    0.02386 =
         0.03352   -0.00055    0.00506    0.00095
     0.00015 0.00028 0.00013 0.00085 0.00083 0.00092 0.00070 0.00071 0.00068
C3    1    0.242286    0.521236    0.430682    11.00000    0.03722    0.02563 =
         0.02345   -0.00253    0.00313    0.00174
     0.00015 0.00028 0.00012 0.00094 0.00085 0.00080 0.00067 0.00069 0.00072
C4    1    0.258830    0.289405    0.446602    11.00000    0.03389    0.02809 =
         0.02709    0.00549    0.00787    0.00432
     0.00015 0.00029 0.00012 0.00090 0.00089 0.00084 0.00071 0.00070 0.00072
C5    1    0.295414    0.179556    0.366599    11.00000    0.03465    0.02145 =
         0.02836    0.00142    0.00368    0.00037
     0.00015 0.00027 0.00012 0.00091 0.00080 0.00084 0.00067 0.00070 0.00068
C6    1    0.392893    0.144697    0.345650    11.00000    0.03285    0.02597 =
         0.02798    0.00257    0.00295    0.00152
     0.00015 0.00029 0.00012 0.00090 0.00086 0.00084 0.00068 0.00069 0.00069
HKLF      4
;
data_global
_journal_date_recd_electronic     2012-04-30
_journal_date_accepted     2012-05-02
_journal_name_full     'Acta Crystallographica, Section E'
_journal_year     2012
_journal_volume     68
_journal_issue      6
_journal_page_first     o1685
_journal_page_last     o1685
_journal_paper_category     QO
_journal_paper_doi     10.1107/S1600536812019769
_journal_coeditor_code     BT5907
_publ_contact_author_name     'Detert, Heiner'
_publ_contact_author_address
;
University Mainz
Duesbergweg 10-14
55099 Mainz
Germany
;
_publ_contact_author_email     'detert@uni-mainz.de'
_publ_contact_author_phone     '+496131-3924189'
_publ_section_title
;
Decachlorohexa-1,5-diene
;
loop_
    _publ_author_name
    _publ_author_address
    'Schollmeyer, Dieter'
;
University Mainz
Duesbergweg 10-14
55099 Mainz
Germany
;
    'Detert, Heiner'
;
University Mainz
Duesbergweg 10-14
55099 Mainz
Germany
;
