# Supplementary material for: Decachloro­hexa-1,5-diene
Source: Acta Crystallogr Sect E Struct Rep Online. 2012 May 12;68(Pt 6):o1685. doi: 10.1107/S1600536812019769 (PMC3379281; doi:10.1107/S1600536812019769)
Supplement: Supplementary file 2 [file e-68-o1685-Isup2.hkl]

# 
# h,k,l, Fc-squared, Fo-squared, sigma(Fo-squared) and status flag 
# 
data_I
_shelx_title ' detert1 in P21/c' 
_shelx_refln_list_code          4 
_shelx_F_calc_maximum      164.08 
_exptl_crystal_F_000       824.00 
_reflns_d_resolution_high  0.7571 
 
loop_ 
 _symmetry_equiv_pos_as_xyz 
 'x, y, z' 
 '-x, y+1/2, -z+1/2' 
 '-x, -y, -z' 
 'x, -y-1/2, z-1/2' 
 
_cell_length_a    12.8936 
_cell_length_b     6.7051 
_cell_length_c    15.3753 
_cell_angle_alpha  90.000 
_cell_angle_beta   93.858 
_cell_angle_gamma  90.000 
 
_shelx_F_squared_multiplier     1.000 
 
loop_ 
 _refln_index_h 
 _refln_index_k 
 _refln_index_l 
 _refln_F_squared_calc 
 _refln_F_squared_meas 
 _refln_F_squared_sigma 
 _refln_observed_status 
   2   0   0     7262.35     8884.28    359.36 o 
   3   0   0      234.86      209.28      4.58 o 
   4   0   0      230.42      207.02      3.69 o 
   5   0   0     1213.67     1200.00     20.35 o 
   6   0   0     2479.40     2677.48     35.19 o 
   7   0   0     3689.22     3920.72     23.24 o 
   8   0   0      121.48      125.89      3.61 o 
   9   0   0     4137.43     3973.87    121.82 o 
  10   0   0      508.98      524.48      5.72 o 
  11   0   0      154.34      153.67      2.05 o 
  12   0   0      119.86      141.23      6.08 o 
  13   0   0     2061.65     2160.00     27.09 o 
  14   0   0     2231.77     2403.96     35.50 o 
  15   0   0       40.07       53.48      3.78 o 
  16   0   0        3.27        4.69      1.78 o 
   1   1   0     1372.64     1508.32     62.38 o 
   2   1   0     2365.03     2587.43     47.58 o 
   3   1   0      992.12     1066.83     17.57 o 
   4   1   0     1181.12     1258.88     21.63 o 
   5   1   0     7833.51     8219.94    167.89 o 
   6   1   0     4440.56     4862.17     65.64 o 
   7   1   0      587.33      464.79      6.82 o 
   8   1   0      100.18      111.84      2.45 o 
   9   1   0       31.45       41.98      1.37 o 
  10   1   0     1617.29     1524.93     16.37 o 
  11   1   0      209.03      218.35      3.39 o 
  12   1   0       17.46       19.28      1.61 o 
  13   1   0        0.02       -1.41      1.41 o 
  14   1   0      401.07      380.21      3.80 o 
  15   1   0       84.90       79.90      1.54 o 
  16   1   0      273.62      289.75      2.40 o 
   0   2   0      237.39      253.34     10.64 o 
   1   2   0      597.53      607.04     12.98 o 
   2   2   0     1266.43     1209.89     24.19 o 
   3   2   0      162.48      161.28      2.77 o 
   4   2   0      705.68      720.53     18.01 o 
   5   2   0     6363.81     6566.12     86.51 o 
   6   2   0     5849.11     6180.39    124.99 o 
   7   2   0     5272.80     4970.56     86.52 o 
   8   2   0     3729.97     3594.76    110.64 o 
   9   2   0      162.37      148.28      3.43 o 
  10   2   0      607.77      633.07      8.79 o 
  11   2   0      300.42      285.87      2.56 o 
  12   2   0      245.87      256.73      2.77 o 
  13   2   0       17.71       12.75      1.66 o 
  14   2   0      118.42      124.35      2.35 o 
  15   2   0       42.95       56.52      2.17 o 
  16   2   0      173.59      160.22      3.44 o 
   1   3   0    12039.29    12988.68    356.53 o 
   2   3   0        0.62        1.97      1.32 o 
   3   3   0      229.59      247.95      4.27 o 
   4   3   0    10047.32    10076.83    213.35 o 
   5   3   0      453.16      415.66      7.37 o 
   6   3   0      204.33      164.41      4.81 o 
   7   3   0      448.92      449.95      9.39 o 
   8   3   0      400.28      384.76      7.61 o 
   9   3   0     2319.06     2245.46     36.78 o 
  10   3   0      134.89      144.23      3.45 o 
  11   3   0      205.61      185.09      3.60 o 
  12   3   0       90.28      100.19      1.92 o 
  13   3   0      201.24      236.48      3.01 o 
  14   3   0      380.91      380.64      3.90 o 
  15   3   0       69.85       69.35      1.43 o 
   0   4   0     3534.94     3614.81    114.25 o 
   1   4   0     7777.33     7826.52    137.76 o 
   2   4   0        3.75        9.90      1.94 o 
   3   4   0      125.89      122.43      4.05 o 
   4   4   0      188.62      180.28      7.33 o 
   5   4   0     3624.47     3627.36     60.89 o 
   6   4   0       57.54       53.16      1.59 o 
   7   4   0     3503.38     3391.57     54.85 o 
   8   4   0      847.41      857.14     16.29 o 
   9   4   0      198.50      191.78      5.29 o 
  10   4   0       29.38       42.31      1.53 o 
  11   4   0      522.57      502.72      7.66 o 
  12   4   0     1444.40     1415.72     19.26 o 
  13   4   0       53.88       48.70      2.03 o 
  14   4   0       23.53       22.17      1.71 o 
  15   4   0       10.50       15.38      1.32 o 
   1   5   0      437.04      424.95     13.92 o 
   2   5   0      498.37      455.40     11.33 o 
   3   5   0     1803.84     1825.85     45.76 o 
   4   5   0        0.10        6.55      2.29 o 
   5   5   0        0.15       -0.53      1.34 o 
   6   5   0     4139.11     4080.02     48.50 o 
   7   5   0        7.92        6.40      1.57 o 
   8   5   0     2334.30     2280.60     34.53 o 
   9   5   0       22.64       26.69      1.33 o 
  10   5   0      104.35       98.16      2.61 o 
  11   5   0      506.54      549.75      9.46 o 
  12   5   0      156.01      164.09      3.86 o 
  13   5   0       23.30       28.21      1.51 o 
  14   5   0      107.48      112.14      3.60 o 
   0   6   0       11.52       12.00      1.98 o 
   1   6   0      142.55      144.38      2.69 o 
   2   6   0       98.53      109.15      3.33 o 
   3   6   0       10.62       16.09      1.60 o 
   4   6   0      156.36      161.78      3.31 o 
   5   6   0      335.36      293.77      7.05 o 
   6   6   0     1099.89     1068.91     18.80 o 
   7   6   0      295.41      279.86      4.75 o 
   8   6   0      325.66      296.17      6.75 o 
   9   6   0        0.34        0.15      1.28 o 
  10   6   0        2.08        7.05      1.25 o 
  11   6   0      223.64      223.07      3.45 o 
  12   6   0        9.28       17.39      2.48 o 
   1   7   0        1.50        9.63      1.38 o 
   2   7   0       22.31       20.70      1.59 o 
   3   7   0     1753.42     1841.90     36.99 o 
   4   7   0       18.15       14.06      1.63 o 
   5   7   0        3.64        1.05      1.61 o 
   6   7   0        4.47        2.90      1.46 o 
   7   7   0       50.39       51.24      1.79 o 
   8   7   0      427.81      442.41      8.87 o 
   9   7   0      149.65      149.92      2.85 o 
  10   7   0      116.57      113.47      2.23 o 
   0   8   0      126.40      133.78      2.79 o 
   1   8   0       25.78       34.33      1.83 o 
   2   8   0       22.90       36.69      1.56 o 
   3   8   0      411.35      435.16      4.41 o 
   4   8   0       80.72       95.04      2.51 o 
   5   8   0      595.83      609.11     15.85 o 
   6   8   0       47.70       43.57      1.89 o 
   7   8   0      966.39      918.34     13.18 o 
 -16   1   1        7.75        7.62      1.29 o 
 -15   1   1      544.59      557.60      7.86 o 
 -14   1   1     1627.70     1549.78     10.62 o 
 -13   1   1       20.62       18.16      1.49 o 
 -12   1   1       75.58       83.29      1.34 o 
 -11   1   1      126.04      113.44      1.80 o 
 -10   1   1      525.02      530.86      8.37 o 
  -9   1   1     1216.03     1163.34     12.39 o 
  -8   1   1      186.51      182.89      2.44 o 
  -7   1   1     2623.40     2578.27     45.18 o 
  -6   1   1      873.68      807.22     11.71 o 
  -5   1   1     3119.41     3085.34     54.54 o 
  -4   1   1    16798.86    17434.87    468.37 o 
  -3   1   1     3226.22     3306.70    109.43 o 
  -2   1   1     5435.22     5701.89    103.96 o 
  -1   1   1      214.28      220.88     10.38 o 
   0   1   1     4254.58     4889.05    139.75 o 
   1   1   1     3246.91     3676.87     30.81 o 
   2   1   1      404.62      481.43      6.68 o 
   3   1   1      340.36      397.31      2.98 o 
   5   1   1     7464.08     8071.56     71.21 o 
   6   1   1      299.40      362.79      4.52 o 
   7   1   1       85.98      108.21      1.73 o 
   8   1   1      703.04      714.09     11.25 o 
   9   1   1     2422.46     2425.65     19.13 o 
  10   1   1     4311.04     4067.95     16.87 o 
  11   1   1       25.41       27.41      1.43 o 
  12   1   1      241.26      258.02      2.20 o 
  13   1   1      301.85      298.61      3.51 o 
  14   1   1      223.08      217.08      1.72 o 
  15   1   1       53.06       64.73      2.44 o 
  16   1   1      204.01      224.56      2.04 o 
 -16   2   1       13.19       13.64      1.65 o 
 -15   2   1       32.10       27.88      2.44 o 
 -14   2   1      269.68      264.70      2.07 o 
 -13   2   1      935.63     1017.97     11.96 o 
 -12   2   1        0.70        0.15      1.24 o 
 -11   2   1     1438.58     1410.66     17.62 o 
 -10   2   1     1500.31     1510.73     37.05 o 
  -9   2   1      339.31      338.26      5.28 o 
  -8   2   1      424.51      427.58      4.69 o 
  -7   2   1       10.81       10.17      1.79 o 
  -6   2   1     4511.94     4649.19     83.19 o 
  -5   2   1      671.52      678.26     14.50 o 
  -4   2   1     2321.87     2427.66     70.25 o 
  -3   2   1      611.96      582.32     11.20 o 
  -2   2   1     1329.91     1229.12     32.04 o 
   1   2   1     9163.79    10076.11    212.04 o 
   2   2   1      490.32      519.90      9.04 o 
   3   2   1       27.06       30.30      2.43 o 
   4   2   1      804.56      853.97     12.29 o 
   5   2   1     3286.76     3370.29     68.41 o 
   6   2   1     3229.98     3317.28     43.60 o 
   7   2   1     2908.16     3053.45     78.26 o 
   8   2   1     2012.28     1938.54     38.38 o 
   9   2   1     5341.17     5123.11     95.54 o 
  10   2   1        0.01        4.90      1.39 o 
  11   2   1      267.77      268.47      2.99 o 
  12   2   1      444.40      456.85      6.30 o 
  13   2   1       73.07       67.38      1.96 o 
  14   2   1      207.81      257.75      2.86 o 
  15   2   1        0.77        4.16      1.34 o 
  16   2   1       11.21       14.73      2.40 o 
 -16   3   1       33.66       26.59      1.56 o 
 -15   3   1      158.61      152.23      2.51 o 
 -14   3   1        2.55        0.42      1.82 o 
 -13   3   1      424.95      393.70      4.84 o 
 -12   3   1      268.79      277.18      3.68 o 
 -11   3   1     3714.50     3672.25     51.25 o 
 -10   3   1      175.76      151.68      3.79 o 
  -9   3   1      221.89      235.21      6.05 o 
  -8   3   1       48.69       40.25      1.43 o 
  -7   3   1      587.96      547.72     11.26 o 
  -6   3   1     1906.95     1906.32     47.56 o 
  -5   3   1     1137.04     1112.01     23.42 o 
  -4   3   1       30.62       36.67      3.95 o 
  -3   3   1     1237.22     1234.79     28.71 o 
  -2   3   1      465.47      452.62     14.15 o 
  -1   3   1      133.59      177.34      7.48 o 
   0   3   1      165.38      155.26      4.21 o 
   1   3   1      580.47      563.83     10.09 o 
   2   3   1     1961.43     1894.29     37.33 o 
   3   3   1    21895.08    22607.56    477.39 o 
   4   3   1      138.87      132.07      3.12 o 
   5   3   1     7249.74     7130.44     69.88 o 
   6   3   1      585.18      540.95      9.74 o 
   7   3   1     1509.66     1531.42     12.19 o 
   8   3   1      960.58      945.82     15.96 o 
   9   3   1      155.88      165.79      3.86 o 
  10   3   1        6.64        8.19      1.37 o 
  11   3   1        2.36        5.46      1.45 o 
  12   3   1      644.51      619.83      6.35 o 
  13   3   1        0.84        2.67      1.46 o 
  14   3   1      108.06      102.26      1.93 o 
  15   3   1        0.25        1.18      1.51 o 
 -15   4   1       12.44       21.97      1.36 o 
 -14   4   1        0.11       -0.17      1.19 o 
 -13   4   1       79.65       65.94      2.03 o 
 -12   4   1        0.59        1.17      1.32 o 
 -11   4   1       96.41      105.65      2.04 o 
 -10   4   1       22.93       20.40      1.92 o 
  -9   4   1       25.09       26.77      1.63 o 
  -8   4   1     1440.79     1456.35     37.16 o 
  -7   4   1     2010.31     1877.77     35.15 o 
  -6   4   1      422.78      375.45     10.37 o 
  -5   4   1     4559.21     4507.00     83.13 o 
  -4   4   1      103.86      120.15      2.56 o 
  -3   4   1       46.38       51.31      2.65 o 
  -2   4   1     2890.07     2922.84     87.58 o 
  -1   4   1       44.83       76.29     14.19 o 
   0   4   1     2840.58     2908.32     54.56 o 
   1   4   1      679.46      707.99     15.07 o 
   2   4   1     1083.18     1076.97     30.24 o 
   3   4   1       59.71       52.56      2.43 o 
   4   4   1      130.25      112.04      2.69 o 
   5   4   1       47.74       50.18      3.19 o 
   6   4   1     1372.53     1350.31     22.96 o 
   7   4   1      512.23      523.52      9.96 o 
   8   4   1      670.69      665.50      9.95 o 
   9   4   1       30.60       29.04      1.67 o 
  10   4   1      552.44      577.52     10.26 o 
  11   4   1      164.67      130.18      2.76 o 
  12   4   1      461.82      470.12      4.47 o 
  13   4   1      782.75      829.26     11.58 o 
  14   4   1        9.65        7.70      1.55 o 
  15   4   1        5.54        2.97      1.40 o 
 -14   5   1       15.15       15.29      1.45 o 
 -13   5   1       95.92       92.31      2.34 o 
 -12   5   1       30.91       41.76      1.86 o 
 -11   5   1       26.19       25.18      1.46 o 
 -10   5   1       37.43       40.27      1.72 o 
  -9   5   1      709.99      726.37     13.68 o 
  -8   5   1       74.22       78.41      2.16 o 
  -7   5   1       63.91       80.09      1.76 o 
  -6   5   1     1352.49     1320.91     23.32 o 
  -5   5   1      155.21      144.30      2.07 o 
  -4   5   1     1025.46      978.42     26.95 o 
  -3   5   1     4335.20     4293.00     98.85 o 
  -2   5   1     1645.00     1595.12     36.90 o 
  -1   5   1       27.24       18.99      1.64 o 
   0   5   1     3408.48     3268.08     73.54 o 
   1   5   1       10.00       19.26      3.43 o 
   2   5   1       64.56       74.70      1.70 o 
   3   5   1     1226.69     1183.27     29.12 o 
   4   5   1      208.59      211.33      6.41 o 
   5   5   1       25.06       23.82      1.33 o 
   6   5   1     1287.42     1260.69     18.11 o 
   7   5   1       11.92       12.12      1.62 o 
   8   5   1     1806.81     1783.19     15.10 o 
   9   5   1        6.28        5.08      1.31 o 
  10   5   1      121.87      116.95      2.98 o 
  11   5   1     1056.90     1030.32     10.64 o 
  12   5   1      268.72      235.22      3.99 o 
  13   5   1       25.99       47.59      1.91 o 
 -12   6   1       72.98       72.14      1.71 o 
 -11   6   1      671.77      692.92      8.34 o 
 -10   6   1      684.00      718.34     12.80 o 
  -9   6   1       97.00       99.71      2.41 o 
  -8   6   1      119.69      117.57      3.10 o 
  -7   6   1      840.91      801.59     15.72 o 
  -6   6   1     1483.63     1436.07     27.66 o 
  -5   6   1      559.66      537.96     16.46 o 
  -4   6   1      383.32      361.80     12.25 o 
  -3   6   1       50.21       67.70      1.68 o 
  -2   6   1      200.35      200.52      4.68 o 
  -1   6   1     3017.81     3020.53     74.38 o 
   0   6   1       63.32       60.75      1.64 o 
   1   6   1      112.71      132.29      2.92 o 
   2   6   1     1120.21     1224.77     28.25 o 
   3   6   1      182.92      163.92      4.01 o 
   4   6   1      161.22      172.68      3.86 o 
   5   6   1      199.87      195.35      4.96 o 
   6   6   1     1200.16     1182.25     24.82 o 
   7   6   1     1800.39     1783.32     34.65 o 
   8   6   1       20.86       23.14      1.47 o 
   9   6   1        6.83        7.98      1.26 o 
  10   6   1        2.71        2.42      1.24 o 
  11   6   1       12.59       20.96      2.03 o 
  12   6   1      402.62      384.12      3.49 o 
 -10   7   1       61.54       61.93      2.18 o 
  -9   7   1        7.07        8.20      2.19 o 
  -8   7   1      634.18      592.89      8.28 o 
  -7   7   1      298.56      284.50     10.91 o 
  -6   7   1        0.01       -1.43      1.43 o 
  -5   7   1        2.63        8.09      1.39 o 
  -4   7   1       64.77       75.66      4.42 o 
  -3   7   1      214.45      252.54      7.07 o 
  -2   7   1      176.86      173.30      3.81 o 
  -1   7   1       61.04       53.11      1.73 o 
   0   7   1      597.47      633.34     11.04 o 
   1   7   1       96.47       95.97      2.03 o 
   2   7   1        3.07        8.74      1.37 o 
   3   7   1       49.31       55.43      2.04 o 
   4   7   1      207.07      203.32      4.09 o 
   5   7   1        4.37        9.13      1.43 o 
   6   7   1      729.69      769.77     16.73 o 
   7   7   1      321.64      322.39      5.80 o 
   8   7   1      166.76      169.94      5.52 o 
   9   7   1       20.97       19.74      1.32 o 
  10   7   1        6.52        3.54      1.29 o 
  -7   8   1       64.36       63.18      1.72 o 
  -6   8   1      485.15      482.84      8.38 o 
  -5   8   1      132.00      122.64      3.68 o 
  -4   8   1       94.72      108.24      3.15 o 
  -3   8   1      186.49      177.30      3.40 o 
  -2   8   1       34.78       33.57      1.47 o 
  -1   8   1       68.38       42.94      1.91 o 
   0   8   1       11.80        8.69      1.49 o 
   1   8   1      431.88      470.42      8.42 o 
   2   8   1       90.93       91.98      2.47 o 
   3   8   1      532.02      566.70     14.10 o 
   4   8   1       32.28       26.84      1.63 o 
   5   8   1      122.87      137.14      2.77 o 
   6   8   1      421.34      418.19      4.91 o 
   7   8   1      652.31      621.23     15.88 o 
 -17   0   2      195.45      150.86      2.16 o 
 -16   0   2       83.77       92.45      3.33 o 
 -15   0   2      233.16      225.33      3.49 o 
 -14   0   2      344.90      314.96      5.97 o 
 -13   0   2        3.55        0.92      2.96 o 
 -12   0   2      936.90      926.20      3.23 o 
 -11   0   2     2463.58     2474.18     12.57 o 
 -10   0   2     6708.05     6645.01     82.21 o 
  -9   0   2        3.53       19.47      9.61 o 
  -8   0   2     2306.88     2312.17     42.19 o 
  -7   0   2     4462.04     4537.37     88.99 o 
  -6   0   2     1427.54     1455.06     36.79 o 
  -5   0   2       45.65       89.71     16.34 o 
  -4   0   2        0.22       11.53      3.54 o 
  -3   0   2     1020.82     1173.93     53.75 o 
  -2   0   2     1160.68     1264.92     56.76 o 
  -1   0   2    11460.47    15591.83   1703.19 o 
   2   0   2      990.37     1156.55     29.37 o 
   3   0   2       32.25       29.74      6.81 o 
   4   0   2     2659.58     2907.20     41.14 o 
   5   0   2     1496.64     1392.97     35.03 o 
   7   0   2     2433.98     2371.42     22.39 o 
   8   0   2    24842.25    24547.01     29.18 o 
   9   0   2     9100.67     9295.25    310.27 o 
  10   0   2     1635.26     1651.97     20.24 o 
  11   0   2        8.37        9.12      1.85 o 
  12   0   2      241.90      249.45      3.22 o 
  13   0   2      137.09      143.24      3.28 o 
  14   0   2       59.86       52.30      3.05 o 
  15   0   2      575.63      523.21     10.85 o 
  16   0   2        0.38       -0.28      1.78 o 
 -16   1   2      636.36      630.90      7.07 o 
 -15   1   2      452.92      427.79      7.87 o 
 -14   1   2      437.46      458.21      3.42 o 
 -13   1   2        2.10        5.11      1.18 o 
 -12   1   2       17.19       16.22      1.24 o 
 -11   1   2     3728.87     3631.27     32.45 o 
 -10   1   2     3159.51     2889.31     41.04 o 
  -9   1   2        9.52        9.22      1.33 o 
  -8   1   2      220.15      243.77      6.39 o 
  -7   1   2      374.02      321.05      4.59 o 
  -6   1   2     7380.38     7563.63    131.59 o 
  -5   1   2    11013.70    11757.90    275.07 o 
  -4   1   2    26923.19    27090.83   1656.90 o 
  -3   1   2     5095.31     5068.67    132.49 o 
  -2   1   2      616.06      619.77     19.36 o 
  -1   1   2      289.55      270.39     10.68 o 
   0   1   2     4084.31     4249.30     94.83 o 
   1   1   2     4247.47     4886.71     18.32 o 
   2   1   2      314.14      338.66      7.83 o 
   4   1   2      873.50      918.57     11.34 o 
   5   1   2      634.61      733.40      9.82 o 
   6   1   2     2399.25     2631.58     26.51 o 
   7   1   2        2.08        1.97      1.36 o 
   8   1   2      147.03      149.15      3.09 o 
   9   1   2     3507.45     3624.06      8.78 o 
  10   1   2     3322.99     3210.66     27.26 o 
  11   1   2      441.46      432.65      4.50 o 
  12   1   2      980.66      952.67      8.09 o 
  13   1   2       29.47       31.70      1.44 o 
  14   1   2      294.10      277.52      3.79 o 
  15   1   2       12.45       20.81      1.48 o 
  16   1   2       98.28       94.02      2.05 o 
 -16   2   2      105.51      109.12      1.57 o 
 -15   2   2       64.91       60.25      1.53 o 
 -14   2   2      527.41      562.11      3.35 o 
 -13   2   2      136.22      128.15      2.19 o 
 -12   2   2       10.06       11.66      1.28 o 
 -11   2   2      291.78      278.55      3.10 o 
 -10   2   2      148.68      162.36      3.57 o 
  -9   2   2       18.65       15.86      2.20 o 
  -8   2   2      767.81      732.16     17.38 o 
  -7   2   2     3473.05     3224.65     48.65 o 
  -6   2   2     2985.31     3144.58     53.40 o 
  -5   2   2      110.84      107.87      3.47 o 
  -4   2   2     2264.64     2214.60     49.86 o 
  -3   2   2      206.12      173.23      3.86 o 
  -2   2   2     1167.93     1233.41     43.55 o 
  -1   2   2     2515.51     2522.42    103.97 o 
   1   2   2     5363.28     5518.74     69.43 o 
   2   2   2     2450.26     2633.91     29.18 o 
   3   2   2      262.47      243.62      3.58 o 
   4   2   2      200.15      185.07      3.60 o 
   5   2   2        8.77       12.15      2.25 o 
   6   2   2      161.40      161.92      2.25 o 
   7   2   2       46.16       49.83      3.71 o 
   8   2   2      409.87      380.31      9.52 o 
   9   2   2      421.96      391.85      4.23 o 
  10   2   2       36.41       29.89      1.63 o 
  11   2   2       18.11       21.77      1.31 o 
  12   2   2       12.03       12.62      1.54 o 
  13   2   2     1730.21     1753.41     16.49 o 
  14   2   2      741.58      750.76      8.54 o 
  15   2   2        0.25        3.26      1.42 o 
  16   2   2       18.71       16.34      2.67 o 
 -16   3   2       86.48       72.96      2.26 o 
 -15   3   2     1011.99     1011.71     12.12 o 
 -14   3   2      827.32      816.53     13.91 o 
 -13   3   2       88.32      107.05      1.82 o 
 -12   3   2      378.38      366.69      5.91 o 
 -11   3   2      380.58      359.85      6.34 o 
 -10   3   2      178.60      185.05      1.83 o 
  -9   3   2      398.60      403.48      7.32 o 
  -8   3   2      216.32      241.44      6.59 o 
  -7   3   2      221.86      246.15      4.98 o 
  -6   3   2     6876.80     6676.16     79.26 o 
  -5   3   2     1551.30     1410.94     30.80 o 
  -4   3   2     1115.33     1153.22     19.33 o 
  -3   3   2      174.25      154.87      5.00 o 
  -2   3   2     1679.42     1489.28     60.48 o 
  -1   3   2     4222.16     4265.55     84.29 o 
   0   3   2     1287.22     1384.11     25.92 o 
   1   3   2     5235.90     5264.71     60.57 o 
   2   3   2     6042.67     6212.89     88.46 o 
   3   3   2       29.25       38.89      1.55 o 
   4   3   2     5950.31     6077.41     51.62 o 
   5   3   2      846.02      866.81      9.80 o 
   6   3   2      977.59      945.65     16.53 o 
   7   3   2        2.13        7.87      1.82 o 
   8   3   2     5598.79     5431.12     70.08 o 
   9   3   2     1022.21      945.08     17.08 o 
  10   3   2     2051.62     2034.18     20.48 o 
  11   3   2      375.69      359.11      4.14 o 
  12   3   2      335.63      350.60      4.16 o 
  13   3   2       21.68       29.65      1.30 o 
  14   3   2      202.25      215.22      1.74 o 
  15   3   2      536.76      574.12      6.77 o 
 -15   4   2      147.14      151.23      3.22 o 
 -14   4   2       67.27       79.21      2.51 o 
 -13   4   2        0.02        2.60      1.46 o 
 -12   4   2     1211.38     1191.84     17.46 o 
 -11   4   2      929.54      916.32     20.78 o 
 -10   4   2      184.64      187.84      3.33 o 
  -9   4   2     1099.59     1080.06     22.96 o 
  -8   4   2       64.20       62.44      1.34 o 
  -7   4   2      204.17      203.71      4.66 o 
  -6   4   2     2835.50     2760.18     68.28 o 
  -5   4   2     3275.00     3221.11     43.59 o 
  -4   4   2      135.33      123.03      5.40 o 
  -3   4   2      621.23      594.11     20.83 o 
  -2   4   2     1809.14     1763.54     38.51 o 
  -1   4   2     3741.15     3799.55     63.99 o 
   0   4   2       15.01       35.28      2.21 o 
   1   4   2       65.65       52.59      1.44 o 
   2   4   2     2061.04     1998.59     32.18 o 
   3   4   2      698.44      690.46     12.55 o 
   4   4   2      192.48      181.95      2.39 o 
   5   4   2        3.27        1.33      1.66 o 
   6   4   2      181.94      192.99      4.10 o 
   7   4   2     3600.66     3396.96     43.40 o 
   8   4   2      284.20      276.76      4.18 o 
   9   4   2      847.32      823.46     11.27 o 
  10   4   2       81.65       75.61      1.41 o 
  11   4   2      192.51      205.63      3.34 o 
  12   4   2        0.07        2.37      1.83 o 
  13   4   2       54.11       59.01      1.94 o 
  14   4   2        5.73        2.62      1.32 o 
 -14   5   2       28.69       32.10      2.07 o 
 -13   5   2      420.56      432.33      8.04 o 
 -12   5   2        9.30       10.54      1.49 o 
 -11   5   2      542.52      573.62     13.67 o 
 -10   5   2      229.21      224.76      4.66 o 
  -9   5   2        4.70       11.27      1.31 o 
  -8   5   2       13.81       19.51      1.41 o 
  -7   5   2      199.83      204.01      4.45 o 
  -6   5   2      278.06      257.61      6.97 o 
  -5   5   2      645.24      619.22     23.94 o 
  -4   5   2      677.18      606.99     30.40 o 
  -3   5   2     1061.20      986.41     39.25 o 
  -2   5   2      453.12      400.94      8.76 o 
  -1   5   2      444.84      483.91     12.88 o 
   0   5   2      134.99      128.54      2.61 o 
   1   5   2     3125.71     3131.68     72.66 o 
   2   5   2      991.59      958.73     17.98 o 
   3   5   2     3367.63     3415.21     73.41 o 
   4   5   2       68.10       66.44      1.72 o 
   5   5   2      489.04      473.63      9.40 o 
   6   5   2        2.87        3.85      1.44 o 
   7   5   2      442.88      438.42      4.78 o 
   8   5   2      363.46      371.25      4.12 o 
   9   5   2      139.21      140.20      2.65 o 
  10   5   2      101.65      105.44      1.54 o 
  11   5   2       81.41       78.32      2.22 o 
  12   5   2      782.46      729.74      8.48 o 
  13   5   2        6.39        6.28      1.44 o 
 -12   6   2       70.49       62.04      1.60 o 
 -11   6   2       57.48       55.63      2.02 o 
 -10   6   2       23.26       36.44      1.41 o 
  -9   6   2       24.49       20.90      1.49 o 
  -8   6   2       36.21       28.20      1.81 o 
  -7   6   2      184.63      172.24      3.95 o 
  -6   6   2      991.63     1007.66     25.04 o 
  -5   6   2      529.44      560.15     12.00 o 
  -4   6   2        7.61        9.11      1.56 o 
  -3   6   2     1562.59     1620.06     33.62 o 
  -2   6   2        6.73       16.82      2.79 o 
  -1   6   2      488.02      553.57     11.52 o 
   0   6   2      197.66      217.09      4.66 o 
   1   6   2      740.40      734.77     17.96 o 
   2   6   2     2764.47     2884.32     55.42 o 
   3   6   2     1420.36     1429.18     25.63 o 
   4   6   2      371.21      374.25      8.04 o 
   5   6   2        3.52        1.64      1.39 o 
   6   6   2        1.86        3.97      1.42 o 
   7   6   2      153.60      150.40      3.20 o 
   8   6   2       54.09       60.53      1.65 o 
   9   6   2       31.03       34.09      1.29 o 
  10   6   2       51.29       56.06      1.41 o 
  11   6   2       14.20       16.72      1.34 o 
  12   6   2      324.99      329.13      6.60 o 
 -10   7   2      230.95      223.76      4.85 o 
  -9   7   2       53.37       59.57      1.79 o 
  -8   7   2      332.70      329.21      3.51 o 
  -7   7   2      209.00      229.53      4.13 o 
  -6   7   2       15.64       17.84      1.53 o 
  -5   7   2      426.27      427.36     12.06 o 
  -4   7   2       51.15       46.83      2.37 o 
  -3   7   2       20.04       27.50      1.57 o 
  -2   7   2     1406.83     1417.34     35.05 o 
  -1   7   2      249.93      247.53      5.03 o 
   0   7   2      486.00      491.73     10.39 o 
   1   7   2      664.91      631.70     11.11 o 
   2   7   2      297.92      269.81      5.49 o 
   3   7   2     1742.57     1720.14     37.40 o 
   4   7   2        1.04        1.28      1.36 o 
   5   7   2        1.38       -1.35      1.35 o 
   6   7   2      156.66      167.18      2.66 o 
   7   7   2        1.64        2.71      1.43 o 
   8   7   2       16.88       22.12      1.59 o 
   9   7   2       66.99       61.42      1.48 o 
  10   7   2       35.43       37.62      1.31 o 
  -7   8   2       24.05       24.44      3.00 o 
  -6   8   2       27.50       23.10      1.93 o 
  -5   8   2       16.06       16.55      1.63 o 
  -4   8   2       13.33       16.86      2.55 o 
  -3   8   2       44.13       41.30      2.65 o 
  -2   8   2        0.28        6.71      1.76 o 
  -1   8   2       46.26       47.75      4.40 o 
   0   8   2       35.84       35.12      5.08 o 
   1   8   2      136.98      124.09      2.81 o 
   2   8   2      842.40      861.10     20.49 o 
   3   8   2      368.12      391.98      8.17 o 
   4   8   2       64.61       70.76      1.93 o 
   5   8   2       42.11       40.97      1.75 o 
   6   8   2      362.38      356.02      5.83 o 
 -16   1   3      209.42      242.02      4.73 o 
 -15   1   3      355.21      362.51      5.59 o 
 -14   1   3      627.36      643.36      6.64 o 
 -13   1   3      408.89      394.59      3.54 o 
 -12   1   3      521.88      545.78      8.41 o 
 -11   1   3      769.28      719.75      6.15 o 
 -10   1   3       55.08       47.43      1.48 o 
  -9   1   3      983.89      951.60     13.47 o 
  -8   1   3     1809.54     1815.78     21.58 o 
  -7   1   3     1619.18     1519.80     29.67 o 
  -6   1   3    13083.47    13775.64    321.85 o 
  -5   1   3      235.01      288.44      5.47 o 
  -4   1   3     9694.25    10264.24    316.56 o 
  -3   1   3     7619.48     7763.35    220.75 o 
  -2   1   3       48.14       41.85      2.15 o 
  -1   1   3     1296.94     1307.78     34.71 o 
   0   1   3     7193.27     7424.04    269.01 o 
   1   1   3       18.57       28.95      3.35 o 
   2   1   3    15277.39    17372.74    244.56 o 
   3   1   3     4317.60     4466.89     47.71 o 
   4   1   3      607.37      685.68      4.69 o 
   5   1   3      239.98      232.71      3.34 o 
   6   1   3     1639.56     1652.19     17.42 o 
   7   1   3     1989.08     2015.54     13.55 o 
   8   1   3     1234.94     1202.24     15.71 o 
   9   1   3      273.61      256.33      2.56 o 
  10   1   3     5089.40     4961.11     57.44 o 
  11   1   3      221.64      198.30      2.59 o 
  12   1   3       62.05       65.83      1.50 o 
  13   1   3      193.65      180.38      2.06 o 
  14   1   3       63.21       62.94      2.37 o 
  15   1   3      115.19      124.62      1.61 o 
  16   1   3        0.06       -0.65      1.29 o 
 -16   2   3       51.72       54.09      1.41 o 
 -15   2   3      239.52      245.33      2.45 o 
 -14   2   3       62.69       54.02      2.14 o 
 -13   2   3      618.91      632.72     10.38 o 
 -12   2   3     1251.17     1234.73     13.17 o 
 -11   2   3     1562.48     1514.55     16.35 o 
 -10   2   3     1914.40     1874.31     20.69 o 
  -9   2   3      619.17      614.64     13.34 o 
  -8   2   3     2841.51     2741.67     70.66 o 
  -7   2   3     1194.32     1107.08     28.02 o 
  -6   2   3      311.31      389.29      7.73 o 
  -5   2   3      137.91      107.83      2.33 o 
  -4   2   3       93.06      123.47      2.77 o 
  -3   2   3     5609.72     5157.21    114.90 o 
  -2   2   3    19253.44    18906.52    375.24 o 
  -1   2   3      272.20      341.36      9.89 o 
   0   2   3      120.93      130.34      3.56 o 
   1   2   3     2635.50     2738.01     19.01 o 
   2   2   3     1101.00     1096.07      4.06 o 
   3   2   3     2262.17     2235.44     12.53 o 
   4   2   3     2230.62     2121.20     17.76 o 
   5   2   3      755.24      713.48      9.58 o 
   6   2   3     5932.60     6000.60     79.28 o 
   7   2   3       52.61       43.53      2.10 o 
   8   2   3    10741.64    10620.70    104.56 o 
   9   2   3        2.18        1.35      1.88 o 
  10   2   3      998.56     1011.77      8.97 o 
  11   2   3        1.00        2.37      1.29 o 
  12   2   3      128.07      115.11      1.74 o 
  13   2   3       85.58       81.21      1.39 o 
  14   2   3        5.41        7.87      1.71 o 
  15   2   3     1676.09     1635.04     22.38 o 
  16   2   3       47.24       51.31      1.55 o 
 -15   3   3       44.79       39.67      2.17 o 
 -14   3   3        6.06        4.26      1.76 o 
 -13   3   3      137.54      125.76      2.66 o 
 -12   3   3       64.87       69.66      1.39 o 
 -11   3   3       76.43       85.93      1.52 o 
 -10   3   3     3311.18     3172.04     59.86 o 
  -9   3   3     1438.35     1369.58     37.77 o 
  -8   3   3      591.74      577.16     18.57 o 
  -7   3   3     6374.01     6014.10    229.48 o 
  -6   3   3      774.23      753.58     20.83 o 
  -5   3   3     1352.34     1264.41     33.19 o 
  -4   3   3      694.52      683.91     20.67 o 
  -3   3   3      791.10      829.53     24.88 o 
  -2   3   3      633.28      505.98     13.87 o 
  -1   3   3        4.45        7.69      1.63 o 
   0   3   3      987.46     1061.48     20.50 o 
   1   3   3      232.04      246.78      2.80 o 
   2   3   3     1021.16     1058.32      9.18 o 
   3   3   3     1647.12     1677.52     16.12 o 
   4   3   3     3679.19     3563.13     24.77 o 
   5   3   3        6.96        6.95      1.94 o 
   6   3   3      101.87      101.93      2.11 o 
   7   3   3      785.28      833.92     10.73 o 
   8   3   3      804.77      822.45     14.00 o 
   9   3   3      532.87      506.36      9.50 o 
  10   3   3       21.74       21.50      1.32 o 
  11   3   3     1104.53     1048.85     10.10 o 
  12   3   3      977.58      885.55     10.80 o 
  13   3   3        1.43        2.77      1.39 o 
  14   3   3       28.81       21.38      1.41 o 
  15   3   3        7.44        7.21      1.74 o 
 -15   4   3        4.97        3.94      2.14 o 
 -14   4   3      406.84      427.74      7.23 o 
 -13   4   3      373.61      365.86      6.31 o 
 -12   4   3       79.00       80.80      1.56 o 
 -11   4   3       71.28       73.03      2.45 o 
 -10   4   3     2136.05     2202.01     44.00 o 
  -9   4   3       77.91       81.21      1.70 o 
  -8   4   3       52.75       62.22      2.23 o 
  -7   4   3      825.40      810.59     15.46 o 
  -6   4   3     1173.28     1180.19     26.87 o 
  -5   4   3     1925.08     1855.90     61.77 o 
  -4   4   3     1435.93     1518.96     37.55 o 
  -3   4   3       87.00       97.00      3.16 o 
  -2   4   3     3020.22     2980.26    103.14 o 
  -1   4   3      502.40      445.74     11.21 o 
   0   4   3     5847.06     6031.42    120.54 o 
   1   4   3     5095.63     5206.90     74.77 o 
   2   4   3     4877.05     5012.32    114.16 o 
   3   4   3     2307.35     2177.95     32.53 o 
   4   4   3     1024.85     1090.16     12.33 o 
   5   4   3        6.40        8.66      1.34 o 
   6   4   3       91.52       80.79      3.03 o 
   7   4   3       64.86       67.53      1.49 o 
   8   4   3       23.64       23.81      1.32 o 
   9   4   3      750.96      729.89     11.64 o 
  10   4   3      314.30      312.12      4.87 o 
  11   4   3        9.06        8.81      1.36 o 
  12   4   3        4.91        5.65      1.46 o 
  13   4   3      331.75      341.35      2.77 o 
  14   4   3      772.18      811.69      4.88 o 
 -13   5   3      414.91      415.70      5.92 o 
 -12   5   3      410.43      419.18      8.43 o 
 -11   5   3      481.13      472.04      9.58 o 
 -10   5   3       59.31       48.25      1.38 o 
  -9   5   3       62.60       70.95      2.25 o 
  -8   5   3      324.87      348.63     10.78 o 
  -7   5   3      620.71      606.83     20.62 o 
  -6   5   3      311.31      305.66      8.94 o 
  -5   5   3     1175.73     1115.80     19.91 o 
  -4   5   3     1931.56     1839.10     54.15 o 
  -3   5   3     1746.94     1628.45     63.73 o 
  -2   5   3     1004.69      939.55     26.53 o 
  -1   5   3       34.60       29.45      1.52 o 
   0   5   3      325.42      286.85      4.57 o 
   1   5   3     1365.18     1359.43     27.99 o 
   2   5   3       70.91       76.44      4.16 o 
   3   5   3      994.19     1013.76     13.93 o 
   4   5   3       25.29       35.53      1.41 o 
   5   5   3       89.65       93.41      1.72 o 
   6   5   3      621.27      652.60      5.62 o 
   7   5   3       38.66       48.02      1.39 o 
   8   5   3      111.53       98.43      2.09 o 
   9   5   3      700.80      660.75      6.68 o 
  10   5   3       52.66       56.91      1.48 o 
  11   5   3      427.45      396.15      4.74 o 
  12   5   3       62.12       71.17      1.78 o 
  13   5   3      315.66      320.52      3.72 o 
 -12   6   3      154.09      133.93      3.60 o 
 -11   6   3        4.33        4.24      1.55 o 
 -10   6   3      375.59      362.49      8.30 o 
  -9   6   3      354.90      355.13      7.81 o 
  -8   6   3      371.21      369.43      7.44 o 
  -7   6   3      772.76      788.48     18.59 o 
  -6   6   3       66.42       64.85      3.86 o 
  -5   6   3      450.23      472.11     12.91 o 
  -4   6   3      344.78      335.07      6.77 o 
  -3   6   3     2507.30     2475.44     54.26 o 
  -2   6   3       21.37       25.78      1.76 o 
  -1   6   3      516.92      519.58      8.05 o 
   0   6   3      184.88      172.73      3.16 o 
   1   6   3      167.40      159.63      3.39 o 
   2   6   3      103.89       97.17      2.20 o 
   3   6   3     3142.60     3142.48     47.33 o 
   4   6   3      285.32      289.71      7.79 o 
   5   6   3        7.64       13.98      1.39 o 
   6   6   3      939.20      939.51     18.26 o 
   7   6   3      796.61      787.63      9.50 o 
   8   6   3      274.48      256.01      2.26 o 
   9   6   3       32.91       33.39      1.88 o 
  10   6   3       24.23       25.53      1.44 o 
  11   6   3      437.15      419.39      3.60 o 
  12   6   3      130.60      117.32      2.73 o 
 -10   7   3        0.02       -1.55      1.84 o 
  -9   7   3       60.88       57.41      3.13 o 
  -8   7   3       93.11      109.36      1.46 o 
  -7   7   3       36.15       45.62      2.10 o 
  -6   7   3       17.98       21.81      2.08 o 
  -5   7   3      425.97      443.51     15.37 o 
  -4   7   3      252.07      255.30      9.52 o 
  -3   7   3      297.93      359.51     10.46 o 
  -2   7   3      515.52      547.07     14.17 o 
  -1   7   3       23.69       31.24      1.94 o 
   0   7   3      275.77      271.96      2.71 o 
   1   7   3      363.29      395.24      9.82 o 
   2   7   3      471.57      505.14      9.52 o 
   3   7   3        5.67        3.24      1.51 o 
   4   7   3       23.84       18.26      1.52 o 
   5   7   3      107.08      110.11      3.95 o 
   6   7   3        4.43        3.87      1.47 o 
   7   7   3       23.58       32.22      1.59 o 
   8   7   3        1.31        1.55      1.44 o 
   9   7   3       37.47       33.07      1.44 o 
  -7   8   3        9.47        7.61      1.64 o 
  -6   8   3      242.66      234.23      5.01 o 
  -5   8   3      171.27      165.03      3.97 o 
  -4   8   3       72.05       66.59      3.19 o 
  -3   8   3      282.32      291.96      7.25 o 
  -2   8   3       97.85       96.52      1.83 o 
  -1   8   3      732.34      822.25     12.87 o 
   0   8   3       77.15       78.73      1.93 o 
   1   8   3       37.13       48.32      2.04 o 
   2   8   3     1037.35     1055.74     17.61 o 
   3   8   3        0.29       -0.29      1.54 o 
   4   8   3        3.61        2.43      1.50 o 
   5   8   3        7.76        7.04      1.48 o 
   6   8   3        7.36       17.62      1.68 o 
 -16   0   4        0.36       -1.36      2.56 o 
 -15   0   4     1184.31     1159.32     13.29 o 
 -14   0   4       21.74       30.52      1.72 o 
 -13   0   4      435.56      462.69      9.85 o 
 -12   0   4      308.86      301.64      2.28 o 
 -11   0   4      979.60      911.22     18.14 o 
 -10   0   4     1534.85     1576.93     42.17 o 
  -9   0   4       11.23       68.80     25.81 o 
  -8   0   4    12023.12    12483.76    503.49 o 
  -7   0   4    14483.34    14494.33    378.25 o 
  -6   0   4       26.72       24.31      2.19 o 
  -5   0   4      636.07      675.94     31.74 o 
  -3   0   4    16565.76    17599.55    844.51 o 
  -1   0   4        4.45        5.11      2.32 o 
   0   0   4     8546.69    10147.58    420.87 o 
   1   0   4      304.96      323.22      6.73 o 
   2   0   4    14826.54    16827.90     32.12 o 
   3   0   4        2.24        5.61      3.46 o 
   4   0   4     4819.12     4704.10     99.87 o 
   5   0   4     8113.76     9338.81     77.67 o 
   6   0   4     8034.89     8205.98    113.06 o 
   7   0   4      183.09      213.11      2.86 o 
   8   0   4      554.99      542.56     17.18 o 
   9   0   4     4375.08     4594.54    252.88 o 
  10   0   4       73.99       87.05      6.06 o 
  11   0   4      164.20      174.30      2.48 o 
  12   0   4      229.20      231.80      2.79 o 
  13   0   4      699.07      726.74      5.37 o 
  14   0   4     1836.04     1709.75     17.74 o 
  15   0   4     1500.19     1502.39     15.71 o 
  16   0   4       51.13       48.27      2.47 o 
 -16   1   4       30.20       28.77      1.40 o 
 -15   1   4        4.15        2.33      1.46 o 
 -14   1   4      190.38      211.83      4.70 o 
 -13   1   4        8.70       11.42      2.23 o 
 -12   1   4      170.09      164.62      1.76 o 
 -11   1   4     2074.87     2040.21     26.51 o 
 -10   1   4     1448.38     1392.15     22.20 o 
  -9   1   4     3173.78     2934.98     34.61 o 
  -8   1   4     2191.22     2349.48     60.67 o 
  -7   1   4     4537.62     4497.31     82.31 o 
  -6   1   4      478.45      493.66     13.98 o 
  -5   1   4     3937.75     3943.50    101.45 o 
  -4   1   4     5932.11     5946.80    197.65 o 
  -3   1   4     3928.18     4240.03    158.09 o 
  -2   1   4       96.61      119.97      4.28 o 
  -1   1   4      941.37      895.97     25.05 o 
   0   1   4     3575.76     3569.28     92.49 o 
   1   1   4     1290.03     1205.98     20.03 o 
   2   1   4      144.50      176.57      3.72 o 
   4   1   4     3578.33     3948.28     39.11 o 
   5   1   4      336.70      355.48      3.40 o 
   6   1   4        0.37        2.46      1.60 o 
   7   1   4      919.11      971.11     14.17 o 
   8   1   4     1567.80     1548.05     11.16 o 
   9   1   4     3861.98     3780.99     46.00 o 
  10   1   4        4.91        9.94      4.49 o 
  11   1   4      845.11      778.68      8.16 o 
  12   1   4        0.28        0.63      1.47 o 
  13   1   4       70.06       67.63      2.12 o 
  14   1   4       38.40       40.82      1.98 o 
  15   1   4      169.44      155.14      2.40 o 
  16   1   4       80.88       97.87      2.89 o 
 -16   2   4      194.11      228.77      4.93 o 
 -15   2   4      542.93      540.47      7.52 o 
 -14   2   4      192.85      200.74      4.26 o 
 -13   2   4      362.91      389.70      8.41 o 
 -12   2   4       65.69       65.10      1.56 o 
 -11   2   4       50.50       41.52      1.54 o 
 -10   2   4     3135.14     3004.13     39.21 o 
  -9   2   4     1728.32     1679.58     35.08 o 
  -8   2   4       82.87       75.55      3.03 o 
  -7   2   4      111.69      126.63      4.98 o 
  -6   2   4      843.08      853.16     15.49 o 
  -5   2   4      176.24      209.63      9.60 o 
  -4   2   4        1.16       16.88      1.66 o 
  -3   2   4       44.28       75.71      2.05 o 
  -2   2   4     9127.80     8877.91    341.43 o 
  -1   2   4    12591.46    12495.97    346.11 o 
   0   2   4     2048.84     1980.51     42.25 o 
   1   2   4     3995.21     4169.01    169.11 o 
   2   2   4     2756.28     2816.91     19.93 o 
   3   2   4      639.34      576.83      5.55 o 
   4   2   4     7496.36     7987.46     59.68 o 
   5   2   4       56.13       71.56      1.69 o 
   6   2   4      838.95      813.74     10.37 o 
   7   2   4      620.40      580.08     10.21 o 
   8   2   4      626.26      583.71      5.90 o 
   9   2   4      547.40      519.65      5.71 o 
  10   2   4     2118.27     2055.66     24.93 o 
  11   2   4        7.00        5.91      1.44 o 
  12   2   4       63.02       70.39      2.10 o 
  13   2   4      151.05      139.39      1.70 o 
  14   2   4      194.34      224.00      2.38 o 
  15   2   4        1.51        1.59      1.52 o 
 -15   3   4       23.37       28.77      2.71 o 
 -14   3   4       13.08       13.41      1.97 o 
 -13   3   4      140.97      140.57      1.76 o 
 -12   3   4      781.89      817.80     13.45 o 
 -11   3   4        0.37        0.29      1.33 o 
 -10   3   4        0.20        5.36      2.31 o 
  -9   3   4     1737.00     1761.21     35.50 o 
  -8   3   4      192.82      205.25      3.12 o 
  -7   3   4      400.69      345.25     14.34 o 
  -6   3   4     3997.50     3724.29     84.46 o 
  -5   3   4     1502.52     1406.05     43.76 o 
  -4   3   4     1967.63     1928.50     40.69 o 
  -3   3   4     2901.77     2758.90     80.81 o 
  -2   3   4       52.87       54.76      2.46 o 
  -1   3   4      942.89      901.21     25.11 o 
   0   3   4     5340.82     5311.27     86.23 o 
   1   3   4       37.24       40.12      1.66 o 
   2   3   4      121.78      105.95      1.79 o 
   3   3   4      426.56      418.70      5.22 o 
   4   3   4      280.74      254.01      2.73 o 
   5   3   4      168.46      176.02      2.31 o 
   6   3   4      533.47      544.57      5.28 o 
   7   3   4      119.72      109.77      1.59 o 
   8   3   4      511.93      499.12      7.94 o 
   9   3   4      704.55      743.80      8.65 o 
  10   3   4     1489.97     1494.07     16.97 o 
  11   3   4       70.51       56.57      1.42 o 
  12   3   4       14.05       13.56      1.51 o 
  13   3   4        1.99        7.71      1.31 o 
  14   3   4      296.19      282.17      2.61 o 
  15   3   4       21.28       17.30      1.51 o 
 -15   4   4        8.49        8.00      1.36 o 
 -14   4   4        9.97       13.27      1.58 o 
 -13   4   4      175.70      187.65      2.11 o 
 -12   4   4       90.12       81.27      2.53 o 
 -11   4   4     1073.56     1065.65     19.07 o 
 -10   4   4      989.26      994.73     23.65 o 
  -9   4   4      419.20      417.43      7.45 o 
  -8   4   4       38.06       29.05      1.77 o 
  -7   4   4      886.96      903.16     28.05 o 
  -6   4   4       22.17       18.61      1.98 o 
  -5   4   4      178.93      155.41      5.64 o 
  -4   4   4     1051.64      959.94     27.90 o 
  -3   4   4    23342.47    22915.06   1085.89 o 
  -2   4   4       32.27       44.97      8.59 o 
  -1   4   4     1476.97     1558.24     42.14 o 
   0   4   4     1821.99     1779.06     34.08 o 
   1   4   4      336.71      331.71      7.17 o 
   2   4   4     3677.04     3664.23     46.58 o 
   3   4   4       19.80       28.05      1.78 o 
   4   4   4     9539.56     9360.82     64.69 o 
   5   4   4      750.35      719.06      6.81 o 
   6   4   4      432.41      452.99      3.98 o 
   7   4   4      639.80      627.00      4.25 o 
   8   4   4     1005.47     1015.43      9.68 o 
   9   4   4     1062.71     1088.61      9.49 o 
  10   4   4      108.18      119.60      2.75 o 
  11   4   4      479.73      494.55      8.19 o 
  12   4   4        0.64        2.01      1.50 o 
  13   4   4        1.53        0.05      1.40 o 
  14   4   4       62.67       48.96      1.46 o 
 -13   5   4      468.55      476.36      7.35 o 
 -12   5   4       28.97       28.59      2.20 o 
 -11   5   4        8.77       10.53      2.33 o 
 -10   5   4       93.44       91.89      1.58 o 
  -9   5   4     1367.12     1369.06     32.97 o 
  -8   5   4       75.88       77.85      3.10 o 
  -7   5   4      350.75      363.64      9.93 o 
  -6   5   4       23.87       28.51      4.06 o 
  -5   5   4      115.10      111.94      3.07 o 
  -4   5   4     2239.85     2199.46     59.91 o 
  -3   5   4      296.18      282.22      7.91 o 
  -2   5   4     1089.24     1092.83     20.35 o 
  -1   5   4      152.21      167.90      3.52 o 
   0   5   4       31.15       24.65      1.50 o 
   1   5   4       26.29       32.20      1.56 o 
   2   5   4     2011.83     1917.84     31.97 o 
   3   5   4      108.89      110.06      3.03 o 
   4   5   4      111.54      134.30      4.80 o 
   5   5   4       57.21       64.20      1.74 o 
   6   5   4      769.16      771.86      8.55 o 
   7   5   4      259.33      256.08      2.01 o 
   8   5   4      192.91      188.84      2.15 o 
   9   5   4        4.58        3.68      1.33 o 
  10   5   4      356.21      371.13      5.51 o 
  11   5   4      217.92      201.09      4.00 o 
  12   5   4      265.74      265.45      3.86 o 
  13   5   4        3.87        8.43      1.77 o 
 -12   6   4       35.44       35.02      1.84 o 
 -11   6   4       74.58       79.26      2.66 o 
 -10   6   4       19.26       20.02      1.39 o 
  -9   6   4        0.34        2.32      2.29 o 
  -8   6   4      453.23      470.66      7.33 o 
  -7   6   4       30.48       27.63      1.86 o 
  -6   6   4      365.68      385.33      6.76 o 
  -5   6   4      780.32      804.98     23.05 o 
  -4   6   4       19.65       17.25      1.64 o 
  -3   6   4       64.06       76.42      2.95 o 
  -2   6   4       42.24       36.26      1.78 o 
  -1   6   4      289.36      281.60      7.24 o 
   0   6   4       53.36       65.97      3.34 o 
   1   6   4     2271.45     2241.82     37.86 o 
   2   6   4     1117.48     1111.93     22.70 o 
   3   6   4       96.05      110.96      5.34 o 
   4   6   4       74.74       77.69      2.33 o 
   5   6   4      116.45      107.52      2.87 o 
   6   6   4        8.93       13.90      4.50 o 
   7   6   4      712.07      660.10     10.16 o 
   8   6   4       68.17       74.41      1.65 o 
   9   6   4        2.44        4.18      1.27 o 
  10   6   4       97.24      106.16      2.03 o 
  11   6   4      332.27      328.64      4.28 o 
 -10   7   4       24.70       20.80      2.27 o 
  -9   7   4        0.01        0.71      1.35 o 
  -8   7   4       16.81       21.96      1.55 o 
  -7   7   4      837.45      843.27     16.09 o 
  -6   7   4        0.05        1.71      1.77 o 
  -5   7   4       10.62       19.10      1.81 o 
  -4   7   4     2237.87     2193.11     37.55 o 
  -3   7   4      144.08      152.61      3.14 o 
  -2   7   4      214.60      220.13      8.31 o 
  -1   7   4       44.60       56.55      1.68 o 
   0   7   4      555.99      535.83     13.56 o 
   1   7   4      212.48      220.59      4.53 o 
   2   7   4       11.75       13.77      1.52 o 
   3   7   4      348.18      358.84      6.65 o 
   4   7   4       72.04       68.96      1.56 o 
   5   7   4      213.91      242.20      5.80 o 
   6   7   4      605.76      634.01     13.29 o 
   7   7   4        7.74        7.41      1.44 o 
   8   7   4        0.01        2.36      1.54 o 
   9   7   4       18.13       17.00      1.56 o 
  -6   8   4       52.12       61.44      2.50 o 
  -5   8   4        0.85        0.07      1.62 o 
  -4   8   4        4.70        7.18      1.53 o 
  -3   8   4      259.79      252.74      3.81 o 
  -2   8   4        0.77        0.05      1.54 o 
  -1   8   4        0.35        0.13      1.85 o 
   0   8   4       11.34       16.95      3.82 o 
   1   8   4      121.06      128.52      2.09 o 
   2   8   4       23.14       20.45      1.70 o 
   3   8   4        0.09        0.97      1.68 o 
   4   8   4      211.55      195.87      5.70 o 
   5   8   4       29.36       33.91      1.41 o 
   6   8   4      125.78      116.03      2.94 o 
 -16   1   5       96.62       90.20      1.55 o 
 -15   1   5       89.66       84.74      2.28 o 
 -14   1   5      590.47      570.62      6.33 o 
 -13   1   5      172.68      165.08      1.80 o 
 -12   1   5      947.84      959.74     10.04 o 
 -11   1   5      597.72      569.57      6.37 o 
 -10   1   5     2539.00     2419.62     39.72 o 
  -9   1   5       57.01       57.23      1.61 o 
  -8   1   5      495.62      481.64      8.65 o 
  -7   1   5      293.98      257.40      9.27 o 
  -6   1   5     1902.84     2006.69     45.97 o 
  -5   1   5        9.56       19.35      5.74 o 
  -4   1   5     4182.04     4485.21    150.08 o 
  -3   1   5       77.37       75.33      2.02 o 
  -2   1   5     2660.71     2593.67     74.19 o 
  -1   1   5     2099.59     2032.95     57.20 o 
   0   1   5    21393.80    21467.75    320.23 o 
   1   1   5     3608.51     3609.02     65.27 o 
   2   1   5      370.10      409.13      4.31 o 
   3   1   5    14446.17    15717.77    245.97 o 
   4   1   5     5526.55     5846.94     87.56 o 
   5   1   5      161.70      147.36      2.16 o 
   6   1   5      164.65      150.27      1.66 o 
   7   1   5        0.50        3.14      1.69 o 
   8   1   5      174.18      192.69      4.66 o 
   9   1   5     1242.10     1326.94     14.88 o 
  10   1   5      682.25      679.78     14.76 o 
  11   1   5       95.20       88.80      1.71 o 
  12   1   5      644.86      630.30      5.96 o 
  13   1   5       12.48        5.66      1.67 o 
  14   1   5        0.36        1.67      1.44 o 
  15   1   5       86.94       84.59      1.68 o 
  16   1   5       11.67        7.70      1.53 o 
 -16   2   5      438.48      478.28      6.95 o 
 -15   2   5       60.96       70.57      1.55 o 
 -14   2   5       89.66       83.40      2.41 o 
 -13   2   5        9.57       17.43      1.35 o 
 -12   2   5        5.01        9.79      1.50 o 
 -11   2   5      350.13      342.32      3.98 o 
 -10   2   5      118.69      129.09      2.19 o 
  -9   2   5      891.33      956.07     18.17 o 
  -8   2   5       64.94       88.98      2.04 o 
  -7   2   5     1106.36     1038.34     12.25 o 
  -6   2   5      188.84      160.41      2.31 o 
  -5   2   5     4523.71     4341.65    125.57 o 
  -3   2   5     7019.69     7271.07    178.70 o 
  -2   2   5     3131.83     3085.20     44.00 o 
  -1   2   5      610.03      542.36     11.50 o 
   0   2   5        0.15        6.61      1.45 o 
   1   2   5      983.47     1103.62     20.97 o 
   2   2   5     2740.04     2632.22    150.85 o 
   3   2   5     5621.20     5946.76     52.86 o 
   4   2   5     8576.98     8810.96     80.74 o 
   5   2   5      339.61      412.04      3.41 o 
   6   2   5      472.49      429.35      5.64 o 
   7   2   5        6.20       12.03      2.83 o 
   8   2   5      985.71      964.79      5.31 o 
   9   2   5      706.39      690.15      9.34 o 
  10   2   5      841.98      845.17      7.23 o 
  11   2   5      157.70      179.09      1.71 o 
  12   2   5        5.28        8.07      1.91 o 
  13   2   5      294.46      348.68      4.53 o 
  14   2   5     1295.19     1253.88      7.86 o 
  15   2   5       37.07       38.14      1.51 o 
 -15   3   5      112.23      150.66      1.90 o 
 -14   3   5       11.67       13.69      1.25 o 
 -13   3   5      806.17      797.37     14.42 o 
 -12   3   5       31.84       24.41      1.21 o 
 -11   3   5       52.40       45.16      1.47 o 
 -10   3   5     1862.63     1848.56     32.33 o 
  -9   3   5      208.82      209.26      4.67 o 
  -8   3   5      122.89      118.56      2.32 o 
  -7   3   5      747.05      706.86     14.88 o 
  -6   3   5       20.07       20.20      4.81 o 
  -5   3   5      750.02      706.66     20.25 o 
  -4   3   5     7262.20     6843.46    136.82 o 
  -3   3   5     5083.22     5168.11    171.02 o 
  -2   3   5     1994.11     1901.36     56.90 o 
  -1   3   5     1183.51     1210.68     19.96 o 
   0   3   5      567.55      486.12      9.45 o 
   1   3   5     5393.44     5227.80     79.36 o 
   2   3   5     8667.69     8923.34     83.46 o 
   3   3   5       54.60       49.28      2.86 o 
   4   3   5     4259.03     4398.36     14.53 o 
   5   3   5      152.74      136.02      2.22 o 
   6   3   5      207.74      217.89      2.12 o 
   7   3   5        2.37        3.56      1.55 o 
   8   3   5      486.13      446.06      2.45 o 
   9   3   5      291.86      272.27      5.45 o 
  10   3   5     1150.38     1175.69     12.70 o 
  11   3   5      584.40      563.05      4.63 o 
  12   3   5       26.55       26.96      1.43 o 
  13   3   5        5.24        4.44      1.53 o 
  14   3   5        0.82        2.21      1.61 o 
  15   3   5       98.02       90.70      1.64 o 
 -14   4   5        3.88        2.10      1.47 o 
 -13   4   5        0.27        1.18      3.01 o 
 -12   4   5      206.70      231.28      4.89 o 
 -11   4   5        6.73       13.32      1.34 o 
 -10   4   5      153.48      152.30      5.08 o 
  -9   4   5     1312.17     1342.84     33.19 o 
  -8   4   5     2673.04     2662.67     82.47 o 
  -7   4   5      278.94      281.87     13.12 o 
  -6   4   5       10.51       12.15      2.06 o 
  -5   4   5        0.05        0.12      2.32 o 
  -4   4   5      195.33      195.51      6.70 o 
  -3   4   5      404.66      437.73     16.93 o 
  -2   4   5      650.49      645.67     14.73 o 
  -1   4   5     2472.78     2409.08     50.56 o 
   0   4   5      554.32      525.42      8.75 o 
   1   4   5      356.30      348.58      8.17 o 
   2   4   5      816.09      781.39      9.93 o 
   3   4   5      575.06      589.51      5.52 o 
   4   4   5     1687.18     1625.32     16.45 o 
   5   4   5      100.74       98.31      1.53 o 
   6   4   5     3506.55     3497.41     15.55 o 
   7   4   5       74.58       91.95      1.82 o 
   8   4   5       18.07       21.16      1.58 o 
   9   4   5      301.96      315.26      2.06 o 
  10   4   5      827.22      839.11     12.22 o 
  11   4   5      163.12      179.06      3.08 o 
  12   4   5       97.46       75.17      1.89 o 
  13   4   5        8.26        5.33      1.75 o 
  14   4   5        2.58        2.09      1.54 o 
 -13   5   5      428.51      433.96      8.47 o 
 -12   5   5      165.38      182.08      6.13 o 
 -11   5   5       48.18       53.37      2.71 o 
 -10   5   5      624.53      602.06     10.46 o 
  -9   5   5      211.04      203.96      4.74 o 
  -8   5   5        6.61       11.61      1.47 o 
  -7   5   5     3855.55     3816.49    125.76 o 
  -6   5   5       22.08       30.73      3.73 o 
  -5   5   5      164.30      152.32      7.80 o 
  -4   5   5      128.62      130.32      3.26 o 
  -3   5   5     1809.73     1804.43     53.72 o 
  -2   5   5      143.55      126.71      3.77 o 
  -1   5   5      162.03      157.73      3.00 o 
   0   5   5     2206.65     2237.96     36.50 o 
   1   5   5        1.72        2.04      1.75 o 
   2   5   5     1867.20     1825.69     27.00 o 
   3   5   5     1069.89     1014.52     14.60 o 
   4   5   5     1249.49     1241.74     14.73 o 
   5   5   5     1078.89     1092.56      7.91 o 
   6   5   5      646.04      645.97      9.28 o 
   7   5   5      780.45      745.54      6.06 o 
   8   5   5       55.76       63.80      3.21 o 
   9   5   5      485.28      505.36      5.74 o 
  10   5   5      170.67      169.14      1.74 o 
  11   5   5       54.82       54.77      1.42 o 
  12   5   5        7.48       11.61      1.45 o 
  13   5   5      108.57      107.89      1.68 o 
 -12   6   5      154.62      163.34      5.76 o 
 -11   6   5      527.53      513.30     12.88 o 
 -10   6   5       94.16       95.61      4.02 o 
  -9   6   5      809.55      837.60     15.88 o 
  -8   6   5      133.86      134.41      4.01 o 
  -7   6   5       97.56      103.77      2.59 o 
  -6   6   5        0.60        4.36      1.77 o 
  -5   6   5        1.19       12.30      4.89 o 
  -4   6   5      452.60      417.62     10.53 o 
  -3   6   5     1663.62     1715.95     44.38 o 
  -2   6   5        4.39        2.46      1.46 o 
  -1   6   5       63.54       70.13      2.75 o 
   0   6   5     1429.00     1469.03     37.68 o 
   1   6   5        0.08        1.67      1.51 o 
   2   6   5        7.72        6.84      1.52 o 
   3   6   5     2463.76     2482.20     49.34 o 
   4   6   5      462.04      432.42      6.41 o 
   5   6   5      195.03      184.99      1.90 o 
   6   6   5      605.09      598.47      8.37 o 
   7   6   5      160.13      158.26      3.03 o 
   8   6   5        5.67        8.07      1.34 o 
   9   6   5      766.04      815.12      5.51 o 
  10   6   5      165.41      176.10      2.07 o 
  11   6   5        1.30        3.59      1.24 o 
  -9   7   5        1.41        1.80      1.32 o 
  -8   7   5       84.90       88.54      2.81 o 
  -7   7   5      389.53      420.06     14.09 o 
  -6   7   5        2.69        5.34      1.60 o 
  -5   7   5      716.96      718.78     18.16 o 
  -4   7   5        4.56        4.19      1.79 o 
  -3   7   5      426.90      448.07     13.79 o 
  -2   7   5      401.74      426.39      9.22 o 
  -1   7   5      388.38      415.14      6.82 o 
   0   7   5       88.82      106.08      2.59 o 
   1   7   5       74.88       68.17      2.25 o 
   2   7   5      705.73      709.90     13.34 o 
   3   7   5        2.28        1.47      1.47 o 
   4   7   5      106.03      108.89      2.73 o 
   5   7   5        0.03        0.87      1.30 o 
   6   7   5       16.38       17.16      2.09 o 
   7   7   5      174.08      181.52      3.66 o 
   8   7   5      144.01      137.48      2.37 o 
   9   7   5      585.77      528.72      6.28 o 
  -6   8   5       58.51       55.60      2.65 o 
  -5   8   5        1.91       -0.71      1.53 o 
  -4   8   5       42.58       44.61      2.68 o 
  -3   8   5      186.05      179.91      3.96 o 
  -2   8   5        0.14       -0.17      1.53 o 
  -1   8   5      463.29      457.13     12.67 o 
   0   8   5      114.61      107.17      3.29 o 
   1   8   5      235.81      241.02      4.57 o 
   2   8   5        8.48        7.87      1.77 o 
   3   8   5        6.37        7.92      1.45 o 
   4   8   5        0.40        2.86      1.40 o 
   5   8   5       21.22       16.70      1.48 o 
 -16   0   6      167.38      197.90     12.06 o 
 -15   0   6     3436.40     3580.50     79.55 o 
 -14   0   6       74.84       66.03      1.68 o 
 -13   0   6      706.06      699.61     12.57 o 
 -12   0   6        2.64        1.59      1.76 o 
 -11   0   6       89.66       83.05      1.92 o 
 -10   0   6      567.02      540.12     14.75 o 
  -9   0   6      388.46      427.31     12.72 o 
  -8   0   6      427.75      485.92     25.03 o 
  -7   0   6     2164.33     2014.35    120.35 o 
  -6   0   6     2117.59     2172.06     84.08 o 
  -5   0   6     1396.59     1546.96     61.10 o 
  -4   0   6     8229.82     8534.84    511.09 o 
  -3   0   6       90.20      122.36      6.97 o 
  -2   0   6    12630.01    13526.25    565.59 o 
   0   0   6    10312.82    11045.15    409.54 o 
   1   0   6     1924.45     2382.38     41.10 o 
   2   0   6      385.00      408.87      5.51 o 
   3   0   6     5878.31     6783.10     17.30 o 
   5   0   6      842.49      767.99      7.14 o 
   6   0   6     1792.14     1692.43      8.84 o 
   7   0   6      355.83      379.83      9.76 o 
   8   0   6     1573.35     1539.08     39.40 o 
   9   0   6     1293.10     1291.50      6.82 o 
  10   0   6       17.67       31.74      2.49 o 
  11   0   6      151.31      157.14      4.63 o 
  12   0   6       82.70       87.51      4.18 o 
  13   0   6     2105.75     2355.54     60.50 o 
  14   0   6      766.11      771.87     15.24 o 
  15   0   6       94.69       99.40      3.80 o 
 -16   1   6       34.25       30.63      1.59 o 
 -15   1   6      307.15      346.26      5.47 o 
 -14   1   6       10.33       12.46      2.53 o 
 -13   1   6       26.00       21.48      1.20 o 
 -12   1   6     1364.45     1322.78     14.81 o 
 -11   1   6      172.43      149.77      3.27 o 
 -10   1   6       46.00       42.47      1.30 o 
  -9   1   6     1047.56      967.66     18.10 o 
  -8   1   6       71.43       55.41      4.05 o 
  -7   1   6      305.92      309.19      8.35 o 
  -6   1   6     1737.76     1704.06     41.28 o 
  -5   1   6       12.44       18.53      1.24 o 
  -4   1   6      734.80      897.72     27.70 o 
  -3   1   6      692.37      635.99     18.82 o 
  -2   1   6     2656.62     2663.35     78.44 o 
   0   1   6     6055.07     5947.88    167.26 o 
   1   1   6     7923.78     8934.99    197.03 o 
   2   1   6      184.97      245.86      3.21 o 
   3   1   6     5762.39     6248.38     63.30 o 
   4   1   6        1.62        2.61      1.81 o 
   5   1   6     4924.29     5105.21     23.20 o 
   6   1   6     1561.29     1615.66     24.62 o 
   7   1   6        3.08        8.32      2.14 o 
   8   1   6     1187.29     1224.51     10.56 o 
   9   1   6     2250.77     2268.00     20.74 o 
  10   1   6      118.19      116.60      1.95 o 
  11   1   6       98.42       98.85      1.61 o 
  12   1   6      565.23      592.70      7.10 o 
  13   1   6      126.20      121.01      3.00 o 
  14   1   6        8.26       10.77      1.39 o 
  15   1   6      116.65      123.71      1.81 o 
 -16   2   6      100.02      110.81      2.13 o 
 -15   2   6        0.35        0.95      1.56 o 
 -14   2   6        0.20       -1.27      1.27 o 
 -13   2   6      130.95      125.65      4.89 o 
 -12   2   6        0.08        3.20      1.21 o 
 -11   2   6      747.42      783.80     12.51 o 
 -10   2   6       10.09       11.56      1.75 o 
  -9   2   6       28.27       29.23      3.12 o 
  -8   2   6     5918.12     5659.75    104.29 o 
  -7   2   6     5045.75     4719.67     95.57 o 
  -6   2   6       37.64       29.60      4.18 o 
  -5   2   6      100.38      111.21      2.79 o 
  -4   2   6     1364.86     1252.06     36.50 o 
  -3   2   6     1056.00     1094.47     38.55 o 
  -2   2   6     4294.91     4454.21    111.88 o 
  -1   2   6      129.70       95.01      2.98 o 
   0   2   6     2630.34     2691.27     63.53 o 
   1   2   6        8.97       18.03      1.87 o 
   2   2   6        4.42        7.95      1.55 o 
   3   2   6      330.27      339.23      3.90 o 
   4   2   6      896.79      942.33     17.32 o 
   5   2   6     3277.48     3335.69     42.66 o 
   6   2   6     8147.14     8114.17     82.63 o 
   7   2   6     1232.95     1170.94     14.47 o 
   8   2   6      572.67      542.98      6.41 o 
   9   2   6      464.06      464.12      3.59 o 
  10   2   6      129.06      128.75      2.46 o 
  11   2   6      231.92      253.06      4.60 o 
  12   2   6      258.18      248.88      2.83 o 
  13   2   6        0.45        0.93      1.51 o 
  14   2   6        7.95        7.07      1.41 o 
  15   2   6       69.54       53.58      2.06 o 
 -15   3   6      144.81      160.01      3.57 o 
 -14   3   6      485.72      525.58      9.89 o 
 -13   3   6      946.95      990.47     11.55 o 
 -12   3   6       10.96       11.89      1.40 o 
 -11   3   6      516.56      527.28      9.28 o 
 -10   3   6       10.54       13.74      1.44 o 
  -9   3   6       98.47      103.36      3.20 o 
  -8   3   6      698.40      631.67     21.19 o 
  -7   3   6     1905.83     1801.76     55.05 o 
  -6   3   6     3417.36     3054.56    117.19 o 
  -5   3   6       96.22      112.46      3.11 o 
  -4   3   6     2490.97     2383.59     77.70 o 
  -3   3   6       34.57       49.71      2.37 o 
  -2   3   6     1835.74     1736.27     42.09 o 
  -1   3   6      799.22      799.49     19.32 o 
   0   3   6    15976.61    15899.76    391.11 o 
   1   3   6        0.20       20.89     10.55 o 
   2   3   6       10.53       18.71      1.57 o 
   3   3   6     1610.75     1688.90     12.18 o 
   4   3   6       64.20       66.01      1.83 o 
   5   3   6      340.75      321.38      3.81 o 
   6   3   6      262.29      289.30      2.75 o 
   7   3   6     1626.80     1645.51     18.06 o 
   8   3   6     1587.38     1606.74     14.26 o 
   9   3   6      514.30      540.22      5.31 o 
  10   3   6      645.87      641.22      6.96 o 
  11   3   6       17.34       19.74      1.34 o 
  12   3   6      734.61      774.99      7.37 o 
  13   3   6      134.95      143.07      2.15 o 
  14   3   6       13.59       19.72      1.62 o 
 -14   4   6      230.69      201.82      2.98 o 
 -13   4   6        2.16        2.40      1.38 o 
 -12   4   6       75.98       63.34      1.66 o 
 -11   4   6      215.66      212.94      3.50 o 
 -10   4   6      936.21      930.69     26.78 o 
  -9   4   6        0.94        2.33      1.32 o 
  -8   4   6       44.76       45.79      1.45 o 
  -7   4   6       57.06       58.23      1.87 o 
  -6   4   6       26.17       24.60      1.99 o 
  -5   4   6     2089.49     2010.39     51.58 o 
  -4   4   6     1057.36      982.16     31.96 o 
  -3   4   6       61.50       47.38      1.92 o 
  -2   4   6     1304.86     1198.48     27.71 o 
  -1   4   6      250.62      254.75      3.25 o 
   0   4   6      819.13      869.07     13.07 o 
   1   4   6       69.65       58.66      1.61 o 
   2   4   6      788.71      809.82     10.56 o 
   3   4   6     3623.05     3599.86     17.02 o 
   4   4   6      217.89      213.18      2.50 o 
   5   4   6     2584.31     2549.78     14.44 o 
   6   4   6     2490.56     2409.87     22.77 o 
   7   4   6      423.00      407.84      3.50 o 
   8   4   6      499.34      498.65      4.99 o 
   9   4   6      122.86      125.21      2.14 o 
  10   4   6      636.08      655.94      8.88 o 
  11   4   6      250.23      224.29      2.77 o 
  12   4   6     1285.07     1257.86     14.91 o 
  13   4   6        1.52        1.86      1.70 o 
 -13   5   6       19.17       17.91      2.48 o 
 -12   5   6      113.02      112.46      2.08 o 
 -11   5   6      305.79      289.44      6.23 o 
 -10   5   6       98.75      103.82      1.53 o 
  -9   5   6      889.78      868.73     33.44 o 
  -8   5   6       74.12       81.45      3.00 o 
  -7   5   6     2867.08     2971.64     83.70 o 
  -6   5   6      276.19      293.60      8.28 o 
  -5   5   6       17.47       14.49      1.70 o 
  -4   5   6     1164.52     1151.84     23.10 o 
  -3   5   6     1067.82     1102.81     31.46 o 
  -2   5   6      440.31      412.91     12.38 o 
  -1   5   6      236.17      225.25      5.06 o 
   0   5   6     1063.23     1018.51     21.06 o 
   1   5   6      168.49      177.42      3.74 o 
   2   5   6     1790.40     1792.00     30.50 o 
   3   5   6     1502.48     1522.11     19.92 o 
   4   5   6      149.03      158.13      2.00 o 
   5   5   6      807.37      816.21      9.21 o 
   6   5   6       21.08       17.84      2.43 o 
   7   5   6      749.74      708.72      6.12 o 
   8   5   6      156.28      154.92      2.00 o 
   9   5   6        2.59        6.36      1.22 o 
  10   5   6      444.97      463.51      5.61 o 
  11   5   6       16.53       25.73      1.42 o 
  12   5   6       57.31       55.73      1.81 o 
 -11   6   6       81.24       80.87      3.73 o 
 -10   6   6      179.95      191.27      5.64 o 
  -9   6   6     1102.81     1122.12     35.83 o 
  -8   6   6       83.87       87.32      2.58 o 
  -7   6   6        2.61        5.37      1.58 o 
  -6   6   6      339.14      364.28      9.34 o 
  -5   6   6       88.10       89.94      4.57 o 
  -4   6   6      190.26      178.29      4.44 o 
  -3   6   6      494.68      502.57     13.03 o 
  -2   6   6       45.23       44.61      2.01 o 
  -1   6   6      265.22      307.13      8.31 o 
   0   6   6        7.47       13.90      2.18 o 
   1   6   6      102.28       94.98      3.39 o 
   2   6   6      181.72      204.36      4.31 o 
   3   6   6      178.33      161.17      3.61 o 
   4   6   6      412.51      417.86      5.89 o 
   5   6   6      269.17      277.04      2.59 o 
   6   6   6       48.19       44.44      1.52 o 
   7   6   6        1.86        3.37      1.48 o 
   8   6   6       68.28       76.05      1.54 o 
   9   6   6      478.94      464.00      3.19 o 
  10   6   6      286.14      302.60      2.85 o 
  11   6   6      119.96      111.73      1.63 o 
  -9   7   6       21.00       22.09      2.64 o 
  -8   7   6      149.59      140.38      2.72 o 
  -7   7   6      409.47      402.18     11.03 o 
  -6   7   6      243.27      277.27      5.83 o 
  -5   7   6      752.33      744.94     16.95 o 
  -4   7   6       62.88       68.74      3.25 o 
  -3   7   6       89.47       91.76      1.78 o 
  -2   7   6      120.75      130.44      5.26 o 
  -1   7   6       74.66       69.54      1.91 o 
   0   7   6       50.04       47.38      2.32 o 
   1   7   6      131.17      143.92      4.64 o 
   2   7   6      531.34      552.54     11.37 o 
   3   7   6      785.92      753.07     12.92 o 
   4   7   6      618.73      628.27      7.75 o 
   5   7   6      547.21      560.94      8.37 o 
   6   7   6      225.41      232.91      2.62 o 
   7   7   6      219.44      214.78      2.20 o 
   8   7   6      187.71      179.57      3.12 o 
  -5   8   6      178.83      187.39      3.29 o 
  -4   8   6      206.16      201.79      4.01 o 
  -3   8   6       45.09       49.44      1.59 o 
  -2   8   6      112.98      103.19      3.75 o 
  -1   8   6      103.43      118.71      5.09 o 
   0   8   6       80.33       92.67      2.84 o 
   1   8   6       71.96       75.55      4.17 o 
   2   8   6       31.52       32.40      1.91 o 
   3   8   6      218.22      205.93      3.90 o 
   4   8   6      143.16      145.25      2.97 o 
 -16   1   7       46.55       41.99      2.59 o 
 -15   1   7        0.19       -0.98      1.32 o 
 -14   1   7      369.29      358.79      8.79 o 
 -13   1   7      749.75      722.76     13.14 o 
 -12   1   7        0.49        1.61      2.05 o 
 -11   1   7     2612.77     2583.54     48.44 o 
 -10   1   7      697.83      706.37     12.33 o 
  -9   1   7      473.13      432.83      9.31 o 
  -8   1   7     1944.41     1818.06     49.06 o 
  -7   1   7     2351.78     2357.93     77.46 o 
  -6   1   7     1587.44     1528.41     44.13 o 
  -5   1   7     1998.53     1863.71     58.61 o 
  -4   1   7     2515.24     2656.27     71.58 o 
  -3   1   7     3307.04     3355.95     98.57 o 
  -2   1   7      438.25      442.68     10.10 o 
  -1   1   7     7607.46     7495.32    149.66 o 
   0   1   7     2673.52     2730.26     48.91 o 
   1   1   7      119.83       94.23      8.75 o 
   2   1   7     2323.11     2258.32     55.23 o 
   3   1   7      401.45      399.77      5.37 o 
   4   1   7     1229.92     1229.69     20.90 o 
   5   1   7      109.50      117.67      3.50 o 
   6   1   7      902.84      879.74     21.69 o 
   7   1   7      775.26      801.96     13.50 o 
   8   1   7     1877.73     1992.95     19.44 o 
   9   1   7     2205.53     2225.02     13.16 o 
  10   1   7     1140.89     1179.95     13.10 o 
  11   1   7      831.88      870.65     12.71 o 
  12   1   7      565.58      552.49      9.63 o 
  13   1   7        9.33       12.29      1.48 o 
  14   1   7      125.47      140.70      3.02 o 
  15   1   7      187.81      208.04      2.06 o 
 -15   2   7     1764.83     1835.15     35.42 o 
 -14   2   7      152.28      132.13      2.40 o 
 -13   2   7      811.45      809.22     14.53 o 
 -12   2   7       75.46       90.72      1.97 o 
 -11   2   7        4.55        7.52      1.33 o 
 -10   2   7      112.83      107.40      2.96 o 
  -9   2   7       36.25       38.11      2.18 o 
  -8   2   7     1138.66      961.35     25.12 o 
  -7   2   7      299.81      276.26      6.24 o 
  -6   2   7     4101.56     3652.28     82.48 o 
  -5   2   7       28.65       18.65      1.56 o 
  -4   2   7       20.97       31.18      1.37 o 
  -3   2   7       32.76       57.23      3.52 o 
  -2   2   7      364.51      339.90      6.81 o 
  -1   2   7     2316.64     2464.41     40.04 o 
   0   2   7     4878.50     4759.43    142.70 o 
   1   2   7      512.49      489.23      5.54 o 
   2   2   7      242.72      276.54      2.40 o 
   3   2   7     1457.87     1468.14     21.79 o 
   4   2   7     7967.26     8222.49     99.32 o 
   5   2   7     4807.29     4807.16     96.51 o 
   6   2   7       75.31       70.77      1.82 o 
   7   2   7      347.46      316.56      5.00 o 
   8   2   7     1449.15     1330.89     10.17 o 
   9   2   7      237.45      232.04      2.53 o 
  10   2   7       32.12       24.04      1.46 o 
  11   2   7      180.43      175.66      2.68 o 
  12   2   7     1313.81     1291.85     14.65 o 
  13   2   7      454.50      497.79      4.97 o 
  14   2   7       14.22       24.22      1.48 o 
  15   2   7      121.89      131.20      2.48 o 
 -15   3   7      127.68      125.03      1.71 o 
 -14   3   7      537.80      527.09      8.32 o 
 -13   3   7      122.45      102.56      3.37 o 
 -12   3   7      312.92      295.38      5.40 o 
 -11   3   7        0.36       16.42      6.94 o 
 -10   3   7     1365.80     1341.21     28.03 o 
  -9   3   7      917.38      926.84     16.04 o 
  -8   3   7       34.79       25.09      1.95 o 
  -7   3   7     2098.52     2021.46     59.42 o 
  -6   3   7      206.54      215.94      4.42 o 
  -5   3   7       47.40       51.65      3.01 o 
  -4   3   7      538.28      472.10      7.29 o 
  -3   3   7        1.59        1.91      1.50 o 
  -2   3   7      402.43      377.37      8.69 o 
  -1   3   7     6022.57     5825.18    148.76 o 
   0   3   7      280.45      242.71      6.82 o 
   1   3   7      220.99      169.06      2.96 o 
   2   3   7     1670.83     1626.98     25.52 o 
   3   3   7     5175.47     5325.66     61.22 o 
   4   3   7     6031.10     6033.18     74.83 o 
   5   3   7      678.45      706.40      4.53 o 
   6   3   7     1107.51     1039.06     11.61 o 
   7   3   7     1223.61     1202.84     15.97 o 
   8   3   7      550.98      561.60      7.22 o 
   9   3   7      105.46      114.91      2.71 o 
  10   3   7      181.40      173.01      3.40 o 
  11   3   7      438.16      406.97      2.32 o 
  12   3   7      243.68      244.90      3.92 o 
  13   3   7       11.21       23.64      1.57 o 
  14   3   7       20.51       24.17      1.83 o 
 -14   4   7       52.55       59.94      2.49 o 
 -13   4   7       28.08       25.71      2.13 o 
 -12   4   7      297.09      296.10      6.61 o 
 -11   4   7       63.51       57.83      1.30 o 
 -10   4   7      133.62      127.38      2.68 o 
  -9   4   7        0.93        1.58      1.29 o 
  -8   4   7      564.97      573.13     12.72 o 
  -7   4   7     2138.17     2121.64     74.33 o 
  -6   4   7       24.49       30.87      2.61 o 
  -5   4   7       68.60       70.28      1.96 o 
  -4   4   7     4298.88     3989.64    130.48 o 
  -3   4   7      222.60      209.45      6.04 o 
  -2   4   7      794.70      725.91     16.41 o 
  -1   4   7     1839.84     1824.52     27.60 o 
   0   4   7      491.02      474.57      8.22 o 
   1   4   7       10.94        7.64      1.69 o 
   2   4   7      330.92      360.70      4.12 o 
   3   4   7      147.54      142.55      1.97 o 
   4   4   7      156.08      136.55      1.75 o 
   5   4   7      266.64      277.08      3.21 o 
   6   4   7     1315.38     1303.90     11.50 o 
   7   4   7     1386.37     1390.25     13.06 o 
   8   4   7      119.30      120.38      1.71 o 
   9   4   7       49.81       50.79      2.33 o 
  10   4   7      160.94      147.93      3.12 o 
  11   4   7        0.14        2.37      1.43 o 
  12   4   7       22.80       27.74      1.86 o 
  13   4   7        7.50       -0.01      1.54 o 
 -13   5   7       45.46       35.61      1.70 o 
 -12   5   7      164.15      173.13      2.83 o 
 -11   5   7       56.95       52.20      2.18 o 
 -10   5   7       15.30       21.91      1.69 o 
  -9   5   7       31.91       36.66      1.25 o 
  -8   5   7        0.78        1.48      1.39 o 
  -7   5   7      291.78      294.54     11.37 o 
  -6   5   7     1501.59     1601.11     40.06 o 
  -5   5   7     1033.11     1021.18     21.10 o 
  -4   5   7       47.20       55.93      2.75 o 
  -3   5   7      205.58      188.36      6.01 o 
  -2   5   7     1810.73     1796.39     56.98 o 
  -1   5   7     2776.10     2753.58     44.99 o 
   0   5   7      616.94      633.79     27.38 o 
   1   5   7       54.33       55.76      1.80 o 
   2   5   7       30.14       20.19      1.69 o 
   3   5   7       91.64       83.88      1.64 o 
   4   5   7      257.08      237.58      2.59 o 
   5   5   7        0.07        0.94      1.42 o 
   6   5   7      931.75      928.05      9.61 o 
   7   5   7       72.43       79.38      1.55 o 
   8   5   7      878.86      880.80      4.25 o 
   9   5   7      275.82      261.51      2.38 o 
  10   5   7       39.42       39.32      1.36 o 
  11   5   7       53.79       48.58      1.52 o 
  12   5   7      340.27      363.11      3.56 o 
 -11   6   7      172.44      187.44      2.22 o 
 -10   6   7      764.63      761.24     19.41 o 
  -9   6   7      285.94      304.46      8.35 o 
  -8   6   7      304.86      296.99      6.01 o 
  -7   6   7       78.70       83.97      2.87 o 
  -6   6   7       32.70       30.36      1.78 o 
  -5   6   7       36.85       45.35      1.60 o 
  -4   6   7      188.13      188.69      6.47 o 
  -3   6   7       46.62       41.76      1.78 o 
  -2   6   7      990.20      933.01     32.58 o 
  -1   6   7     3053.49     2963.82     74.58 o 
   0   6   7        1.36        5.03      1.86 o 
   1   6   7       34.55       36.17      2.26 o 
   2   6   7        0.96        5.77      2.56 o 
   3   6   7      275.76      264.94      4.71 o 
   4   6   7      250.31      258.67      3.93 o 
   5   6   7     1636.09     1663.04     19.36 o 
   6   6   7      571.47      603.10      7.76 o 
   7   6   7      178.46      202.25      4.47 o 
   8   6   7        0.63        2.48      1.26 o 
   9   6   7       46.46       44.00      1.97 o 
  10   6   7       20.43       23.27      1.42 o 
  -9   7   7       93.47       89.73      4.47 o 
  -8   7   7      236.29      232.19      5.94 o 
  -7   7   7        3.66        1.47      1.19 o 
  -6   7   7        1.94        6.50      1.51 o 
  -5   7   7       44.35       51.73      2.85 o 
  -4   7   7        1.59        4.07      1.68 o 
  -3   7   7      185.70      184.24      6.72 o 
  -2   7   7       17.84       13.74      1.82 o 
  -1   7   7      258.03      274.15      4.94 o 
   0   7   7       62.20       63.62      5.21 o 
   1   7   7      118.61      110.00      3.37 o 
   2   7   7      107.47       95.22      3.58 o 
   3   7   7       44.65       53.94      2.07 o 
   4   7   7        0.59        1.31      1.61 o 
   5   7   7        1.08        5.55      2.06 o 
   6   7   7      318.13      327.51      3.61 o 
   7   7   7       50.33       55.24      2.09 o 
   8   7   7       15.83       18.56      1.44 o 
  -4   8   7        0.45        4.47      2.10 o 
  -3   8   7       39.50       44.63      1.64 o 
  -2   8   7      190.39      215.79      6.15 o 
  -1   8   7      441.08      439.90      5.07 o 
   0   8   7       13.08       15.51      1.89 o 
   1   8   7       24.29       23.93      4.54 o 
   2   8   7        8.52        9.77      1.76 o 
   3   8   7       22.48       18.79      2.86 o 
 -16   0   8      466.43      513.78     12.89 o 
 -15   0   8     1427.86     1490.52     47.04 o 
 -14   0   8       82.00       58.44      1.80 o 
 -13   0   8       90.29       94.18      1.92 o 
 -12   0   8     1414.46     1449.17     27.15 o 
 -11   0   8     1675.06     1624.32     45.00 o 
 -10   0   8      923.51      894.10     21.64 o 
  -9   0   8      240.26      208.55      6.85 o 
  -8   0   8     6038.63     5544.00    262.29 o 
  -7   0   8    16172.70    15190.89    518.25 o 
  -6   0   8    22414.22    22204.17   1168.42 o 
  -5   0   8       11.62        2.91      2.57 o 
  -4   0   8     1060.40      974.51     36.18 o 
  -3   0   8      290.21      231.42      6.83 o 
  -2   0   8      141.44      125.36      5.87 o 
  -1   0   8      490.24      426.35     10.24 o 
   0   0   8      178.47      162.96      3.43 o 
   1   0   8     3712.72     3765.01     21.97 o 
   2   0   8     4557.66     4869.27     67.67 o 
   3   0   8       33.36       35.12      2.78 o 
   4   0   8     2169.39     2392.43     10.04 o 
   8   0   8     3419.32     3481.57     11.20 o 
   9   0   8      301.21      278.49      3.17 o 
  10   0   8       19.96       22.47      5.55 o 
  11   0   8      872.05      785.09      3.96 o 
  12   0   8     2530.85     2686.69     87.68 o 
  13   0   8       63.05       79.35      2.63 o 
  14   0   8        6.14        7.49      2.58 o 
  15   0   8       41.94       56.97      4.58 o 
 -15   1   8      119.02      138.84      2.37 o 
 -14   1   8        4.68        6.12      1.49 o 
 -13   1   8        7.41       10.94      1.96 o 
 -12   1   8     3393.86     3295.22     51.26 o 
 -11   1   8      278.50      287.74      6.11 o 
 -10   1   8     1137.93     1113.06     20.56 o 
  -9   1   8       62.74       63.63      2.16 o 
  -8   1   8      169.47      165.29      2.39 o 
  -7   1   8      216.73      206.47      5.63 o 
  -6   1   8     2634.92     2584.09     61.93 o 
  -5   1   8     3294.68     3162.81     64.09 o 
  -4   1   8     1139.88     1155.39     35.99 o 
  -3   1   8      695.64      720.75     19.68 o 
  -2   1   8      566.46      601.82     16.18 o 
  -1   1   8     1438.29     1290.52     16.64 o 
   0   1   8        4.07        3.29      1.60 o 
   1   1   8     3166.69     3287.73     50.88 o 
   2   1   8     1384.49     1347.90     15.29 o 
   3   1   8      709.97      789.27      7.90 o 
   4   1   8     2620.20     2776.24     47.12 o 
   5   1   8     2425.85     2460.79     16.86 o 
   6   1   8      125.44      131.11      2.64 o 
   7   1   8     3014.86     3058.63     34.39 o 
   8   1   8      193.16      193.12      2.21 o 
   9   1   8      694.22      732.48      9.31 o 
  10   1   8       38.11       43.57      3.18 o 
  11   1   8      261.68      253.37      2.55 o 
  12   1   8      203.15      247.41      2.75 o 
  13   1   8      554.37      531.06      8.29 o 
  14   1   8      442.50      427.53      4.72 o 
  15   1   8       36.55       61.04      7.77 o 
 -15   2   8      162.95      167.28      4.25 o 
 -14   2   8       13.61       24.00      1.94 o 
 -13   2   8       30.95       34.44      1.51 o 
 -12   2   8        0.04        2.14      1.33 o 
 -11   2   8       18.78       30.66      3.11 o 
 -10   2   8       30.19       31.50      1.64 o 
  -9   2   8      117.82       90.16      3.01 o 
  -8   2   8       45.01       41.92      1.94 o 
  -7   2   8       80.71       74.48      2.40 o 
  -6   2   8      246.22      204.52      4.03 o 
  -5   2   8      746.01      698.83     22.12 o 
  -4   2   8     4163.10     4166.04    107.43 o 
  -3   2   8     2714.70     2674.23     92.77 o 
  -2   2   8     5954.51     5801.16    151.54 o 
  -1   2   8     2270.79     2252.36     49.65 o 
   0   2   8     1306.57     1297.87     32.22 o 
   1   2   8       25.83       40.69      1.50 o 
   2   2   8     1162.78     1194.07     16.38 o 
   3   2   8       40.77       61.54      3.89 o 
   4   2   8      455.45      464.42      7.87 o 
   5   2   8       16.54       20.56      2.23 o 
   6   2   8      242.66      242.28      2.86 o 
   7   2   8      420.28      404.59      7.05 o 
   8   2   8      108.85      105.34      2.12 o 
   9   2   8       29.32       28.17      2.41 o 
  10   2   8       53.34       66.83      1.70 o 
  11   2   8       61.30       81.23      1.97 o 
  12   2   8      668.35      651.84      7.57 o 
  13   2   8      312.02      295.16      6.48 o 
  14   2   8       32.65       29.55      1.74 o 
 -14   3   8      141.04      146.33      3.02 o 
 -13   3   8      192.99      202.85      4.73 o 
 -12   3   8       46.56       41.39      1.58 o 
 -11   3   8     1381.83     1292.94     25.08 o 
 -10   3   8      345.27      334.08      8.00 o 
  -9   3   8        6.86        8.94      1.42 o 
  -8   3   8        0.11       11.68      4.41 o 
  -7   3   8     7556.38     7338.73    153.45 o 
  -6   3   8      612.40      581.57      7.34 o 
  -5   3   8      451.55      433.49     12.75 o 
  -4   3   8        7.46        9.48      1.60 o 
  -3   3   8     1823.15     1846.98     53.57 o 
  -2   3   8        0.73        2.33      1.36 o 
  -1   3   8     1507.40     1504.84     22.95 o 
   0   3   8     1292.42     1253.78     24.93 o 
   1   3   8     1536.00     1585.92     21.39 o 
   2   3   8     4869.70     4674.03     66.64 o 
   3   3   8        2.88        3.40      1.92 o 
   4   3   8      677.60      634.02      5.22 o 
   5   3   8       67.80       66.11      1.65 o 
   6   3   8     1311.66     1269.65     29.02 o 
   7   3   8      354.67      337.11      3.90 o 
   8   3   8     2273.60     2252.87     28.02 o 
   9   3   8       19.64       28.32      2.22 o 
  10   3   8       62.33       73.58      1.75 o 
  11   3   8      267.10      259.30      4.46 o 
  12   3   8      416.67      393.28      4.82 o 
  13   3   8      115.59      128.89      2.13 o 
  14   3   8        0.27        0.93      1.44 o 
 -14   4   8      393.52      382.58     10.81 o 
 -13   4   8      372.23      366.23      7.50 o 
 -12   4   8       38.64       34.98      2.89 o 
 -11   4   8      777.65      821.26     14.52 o 
 -10   4   8      859.49      833.70     17.41 o 
  -9   4   8        4.71        9.29      2.23 o 
  -8   4   8      382.27      395.05     12.40 o 
  -7   4   8      291.24      289.69      6.86 o 
  -6   4   8     2930.67     2817.92     49.44 o 
  -5   4   8       14.88       21.14      2.12 o 
  -4   4   8        0.07        1.48      1.22 o 
  -3   4   8       71.40       73.68      2.88 o 
  -2   4   8       16.51       19.10      2.00 o 
  -1   4   8     2253.96     2166.71     41.07 o 
   0   4   8      214.19      211.69      3.19 o 
   1   4   8      792.45      725.59     13.84 o 
   2   4   8      659.79      618.78     10.14 o 
   3   4   8     1365.20     1310.06     15.02 o 
   4   4   8     2480.60     2474.87     20.77 o 
   5   4   8       48.16       41.50      1.77 o 
   6   4   8       10.54       10.29      1.25 o 
   7   4   8       60.22       60.74      1.63 o 
   8   4   8      256.14      257.22      4.17 o 
   9   4   8       51.26       46.62      1.46 o 
  10   4   8        1.03       -0.42      1.45 o 
  11   4   8     1135.68     1105.59      8.79 o 
  12   4   8      429.16      422.97      5.65 o 
  13   4   8       51.27       56.88      3.89 o 
 -12   5   8      380.00      375.14      6.54 o 
 -11   5   8        1.64       -1.27      1.27 o 
 -10   5   8      267.75      283.10      6.02 o 
  -9   5   8        1.59        1.12      1.29 o 
  -8   5   8        0.37        3.33      1.44 o 
  -7   5   8        3.41        4.65      1.49 o 
  -6   5   8      504.18      474.83     12.18 o 
  -5   5   8      203.31      196.04      8.21 o 
  -4   5   8      219.79      210.21      8.05 o 
  -3   5   8      201.36      218.26      5.65 o 
  -2   5   8      664.94      633.01     11.96 o 
  -1   5   8       63.60       66.11      1.87 o 
   0   5   8     4531.68     4474.86     69.87 o 
   1   5   8     1302.27     1269.13     23.34 o 
   2   5   8     1514.96     1492.96     23.62 o 
   3   5   8      409.51      389.01      3.61 o 
   4   5   8     1230.83     1258.21     12.40 o 
   5   5   8      122.32      116.54      2.25 o 
   6   5   8      414.89      456.31      7.47 o 
   7   5   8      198.41      193.18      2.02 o 
   8   5   8      410.25      413.47      4.41 o 
   9   5   8        4.78        9.14      1.54 o 
  10   5   8      293.00      284.75      4.76 o 
  11   5   8       56.25       45.94      1.51 o 
 -11   6   8       38.96       47.68      2.89 o 
 -10   6   8      107.48      113.58      1.53 o 
  -9   6   8        2.32        3.66      1.43 o 
  -8   6   8      104.49       87.12      1.58 o 
  -7   6   8      102.79      110.16      5.04 o 
  -6   6   8       36.57       38.47      2.97 o 
  -5   6   8      477.13      497.30     12.54 o 
  -4   6   8       54.16       63.04      2.94 o 
  -3   6   8      237.75      244.02      6.77 o 
  -2   6   8      405.34      408.22     10.70 o 
  -1   6   8     1377.21     1369.46     19.32 o 
   0   6   8      157.30      186.44      4.45 o 
   1   6   8       34.91       38.48      1.75 o 
   2   6   8        3.11        5.61      2.28 o 
   3   6   8        0.89        3.39      1.63 o 
   4   6   8       16.51       20.71      1.64 o 
   5   6   8        6.89        7.25      1.55 o 
   6   6   8       83.99       75.16      2.18 o 
   7   6   8       41.48       36.21      1.54 o 
   8   6   8       51.22       43.78      1.41 o 
   9   6   8        0.63        2.43      1.35 o 
  10   6   8       78.00       81.83      1.93 o 
  -8   7   8      133.50      138.93      3.55 o 
  -7   7   8       28.49       31.27      2.53 o 
  -6   7   8       85.28       82.92      2.21 o 
  -5   7   8       81.14       75.31      2.25 o 
  -4   7   8      414.88      387.50      8.29 o 
  -3   7   8       39.58       40.61      2.85 o 
  -2   7   8      132.71      129.38      2.51 o 
  -1   7   8      408.40      434.15      9.31 o 
   0   7   8        1.00        4.61      1.95 o 
   1   7   8       70.07       76.15      1.88 o 
   2   7   8        4.06        4.24      1.65 o 
   3   7   8      279.70      291.04      7.60 o 
   4   7   8       12.74        9.68      1.58 o 
   5   7   8        1.02        3.44      1.56 o 
   6   7   8        0.90       -0.84      1.36 o 
   7   7   8       63.08       60.20      2.29 o 
  -3   8   8        0.35        5.53      1.55 o 
  -2   8   8        9.72       12.53      1.73 o 
  -1   8   8      764.68      732.34     18.40 o 
   0   8   8      139.13      131.09      7.94 o 
   1   8   8      782.28      811.42     21.65 o 
   2   8   8       75.34       76.83      5.58 o 
 -15   1   9       22.72       30.60      1.35 o 
 -14   1   9      952.04      986.03     18.99 o 
 -13   1   9      176.49      183.61      4.72 o 
 -12   1   9       55.23       48.19      2.03 o 
 -11   1   9      602.14      552.24     13.91 o 
 -10   1   9      324.32      316.07      5.70 o 
  -9   1   9        0.28        4.31      1.10 o 
  -8   1   9       60.40       63.40      2.34 o 
  -7   1   9     2066.43     1963.97     54.28 o 
  -6   1   9      457.31      450.39     11.09 o 
  -5   1   9     2512.68     2513.44     56.57 o 
  -4   1   9     1010.93     1061.74     24.35 o 
  -3   1   9     4711.42     4714.10    101.65 o 
  -2   1   9      704.39      697.27     14.53 o 
  -1   1   9     5290.53     5317.64    104.98 o 
   0   1   9      857.23      888.02      8.99 o 
   1   1   9      678.24      709.73     10.67 o 
   2   1   9     7124.32     7073.26    101.22 o 
   3   1   9     1208.78     1296.65     15.39 o 
   4   1   9      822.03      795.28      9.52 o 
   5   1   9      166.44      167.80      3.70 o 
   6   1   9       60.94       62.28      3.11 o 
   7   1   9      420.83      444.68      5.38 o 
   8   1   9      164.44      164.90      2.28 o 
   9   1   9      105.02      103.62      3.48 o 
  10   1   9      264.63      273.10      6.59 o 
  11   1   9       19.65       15.62      2.10 o 
  12   1   9      173.23      138.39      2.61 o 
  13   1   9      125.36      126.18      6.59 o 
  14   1   9      296.84      300.67      3.60 o 
 -15   2   9      128.08      138.17      1.64 o 
 -14   2   9      160.17      152.52      3.07 o 
 -13   2   9      147.73      155.86      2.35 o 
 -12   2   9      496.09      510.09      6.13 o 
 -11   2   9      524.29      506.82      8.49 o 
 -10   2   9       36.19       41.22      1.38 o 
  -9   2   9      406.83      402.42     11.41 o 
  -8   2   9      494.27      472.13      9.71 o 
  -7   2   9    15362.32    14455.28    205.39 o 
  -6   2   9     1919.74     1864.02     35.45 o 
  -5   2   9      385.96      335.59     10.56 o 
  -4   2   9      491.67      449.87      9.36 o 
  -3   2   9      263.39      242.40      5.86 o 
  -2   2   9     1452.77     1368.36     24.85 o 
  -1   2   9      103.43      118.16      3.71 o 
   0   2   9     3940.39     3898.36     86.62 o 
   1   2   9      370.87      366.65      8.16 o 
   2   2   9       74.31       82.55      1.76 o 
   3   2   9       10.21        6.31      1.68 o 
   4   2   9       18.16       12.09      2.27 o 
   5   2   9      150.17      145.53      6.21 o 
   6   2   9     1514.36     1496.74      9.09 o 
   7   2   9     3730.43     3729.96     59.59 o 
   8   2   9      218.08      237.30      4.25 o 
   9   2   9       44.39       45.10      2.31 o 
  10   2   9      319.02      309.90     10.53 o 
  11   2   9      612.27      596.77      8.59 o 
  12   2   9      206.53      217.93      2.60 o 
  13   2   9       13.17       20.32      4.17 o 
  14   2   9      213.37      202.03      7.22 o 
 -14   3   9        0.00        1.17      1.23 o 
 -13   3   9      613.30      584.85     11.94 o 
 -12   3   9      916.25      910.82     17.57 o 
 -11   3   9      193.56      194.68      4.48 o 
 -10   3   9      457.94      458.22      8.57 o 
  -9   3   9      226.13      246.00      4.41 o 
  -8   3   9      703.70      698.76     13.71 o 
  -7   3   9      604.99      583.86     13.37 o 
  -6   3   9       26.80       31.09      1.62 o 
  -5   3   9      578.23      546.61     21.36 o 
  -4   3   9      282.86      293.14      9.07 o 
  -3   3   9     1646.32     1624.52     38.66 o 
  -2   3   9      509.87      484.73     14.12 o 
  -1   3   9     2519.45     2434.59     39.64 o 
   0   3   9      109.00      107.05      2.22 o 
   1   3   9     1399.28     1334.68     28.35 o 
   2   3   9     1939.01     1966.62     28.87 o 
   3   3   9      320.33      272.83      3.05 o 
   4   3   9      484.95      459.45      3.13 o 
   5   3   9      785.41      769.03      9.37 o 
   6   3   9      778.25      730.17     11.20 o 
   7   3   9      250.50      272.13      6.13 o 
   8   3   9      261.78      257.67      3.09 o 
   9   3   9      137.62      133.35      3.16 o 
  10   3   9      363.54      351.70      7.75 o 
  11   3   9        1.71        2.07      1.75 o 
  12   3   9       37.22       37.25      1.71 o 
  13   3   9      470.08      436.87      3.07 o 
 -13   4   9       51.36       84.67      2.50 o 
 -12   4   9      614.76      711.76     13.53 o 
 -11   4   9        2.43        1.96      1.51 o 
 -10   4   9      213.73      170.14      4.53 o 
  -9   4   9       11.92       15.98      1.56 o 
  -8   4   9      351.96      324.97     10.88 o 
  -7   4   9        1.17        0.81      1.43 o 
  -6   4   9      506.71      493.29     15.44 o 
  -5   4   9        0.26        1.37      1.69 o 
  -4   4   9        0.04        0.68      1.37 o 
  -3   4   9      732.65      739.34     14.28 o 
  -2   4   9     2168.44     2163.16     46.67 o 
  -1   4   9     2297.95     2268.36     29.81 o 
   0   4   9       84.38       90.27      4.54 o 
   1   4   9       22.06       24.30      2.31 o 
   2   4   9       53.51       56.19      1.78 o 
   3   4   9      345.96      320.15      6.49 o 
   4   4   9      766.22      722.05      9.66 o 
   5   4   9       20.26       21.46      1.60 o 
   6   4   9      553.08      530.95      4.37 o 
   7   4   9      532.05      529.65      7.19 o 
   8   4   9       95.16       83.03      2.13 o 
   9   4   9       45.93       57.35      1.61 o 
  10   4   9        9.15       18.46      1.55 o 
  11   4   9       59.20       57.86      1.65 o 
  12   4   9      486.68      507.42      5.37 o 
 -12   5   9       63.51       77.85      5.19 o 
 -11   5   9      138.34      130.34     11.29 o 
 -10   5   9      768.99      749.84     13.29 o 
  -9   5   9      289.14      306.02      5.59 o 
  -8   5   9        1.94        3.38      2.30 o 
  -7   5   9        4.68        9.80      1.30 o 
  -6   5   9      519.17      535.93     14.87 o 
  -5   5   9      126.66      130.74      5.34 o 
  -4   5   9     1204.29     1160.72     17.94 o 
  -3   5   9      180.43      171.04      2.84 o 
  -2   5   9       49.30       60.18      2.28 o 
  -1   5   9      521.40      515.33      9.65 o 
   0   5   9     1092.97     1081.03     19.94 o 
   1   5   9      132.69      128.65      3.23 o 
   2   5   9      921.49      862.66     12.22 o 
   3   5   9      172.34      181.78      4.30 o 
   4   5   9      168.86      167.07      2.15 o 
   5   5   9      162.43      172.67      2.35 o 
   6   5   9      119.87      129.29      3.06 o 
   7   5   9       46.50       51.76      2.21 o 
   8   5   9      956.68      936.02     13.83 o 
   9   5   9      371.26      358.62      6.77 o 
  10   5   9        2.23        1.63      1.42 o 
  11   5   9        0.05        0.84      1.33 o 
 -10   6   9        2.92        6.08      1.67 o 
  -9   6   9       36.79       36.17      2.27 o 
  -8   6   9      526.33      498.82     16.71 o 
  -7   6   9      177.84      202.37      2.69 o 
  -6   6   9       68.84       79.31      3.59 o 
  -5   6   9      134.08      135.21      5.78 o 
  -4   6   9     1540.11     1622.44     37.82 o 
  -3   6   9        7.78        8.72      2.06 o 
  -2   6   9      104.89       97.46      1.82 o 
  -1   6   9       34.50       43.14      3.61 o 
   0   6   9     1927.78     1929.25     46.10 o 
   1   6   9      460.62      472.22      7.85 o 
   2   6   9      144.07      153.25      2.05 o 
   3   6   9       15.17       13.42      1.78 o 
   4   6   9      430.99      456.20      7.03 o 
   5   6   9      846.45      840.73     12.33 o 
   6   6   9       68.73       68.85      1.74 o 
   7   6   9       21.77       21.02      1.63 o 
   8   6   9       23.94       32.34      1.59 o 
   9   6   9       11.32        8.27      1.28 o 
  -7   7   9        5.63        9.89      2.38 o 
  -6   7   9      667.26      679.56     11.60 o 
  -5   7   9       48.84       44.85      2.25 o 
  -4   7   9       44.67       56.56      2.59 o 
  -3   7   9       17.43       23.05      1.96 o 
  -2   7   9       29.67       29.55      2.32 o 
  -1   7   9      386.32      397.27     10.43 o 
   0   7   9      237.54      258.63      6.38 o 
   1   7   9     1320.47     1346.19     40.91 o 
   2   7   9        5.15        8.61      1.57 o 
   3   7   9        3.06        4.68      2.46 o 
   4   7   9       36.09       32.69      1.59 o 
   5   7   9       11.11        9.02      1.49 o 
   6   7   9      211.33      201.62      2.77 o 
 -15   0  10        7.13        0.28      3.07 o 
 -14   0  10      120.17      120.40      4.51 o 
 -13   0  10      320.32      337.03      8.84 o 
 -12   0  10       44.53       51.35      2.00 o 
 -11   0  10      136.45      134.23      3.56 o 
 -10   0  10      113.81       92.24      2.87 o 
  -9   0  10     3310.17     3182.39     94.86 o 
  -8   0  10      938.47      929.21     31.67 o 
  -7   0  10     7322.84     7022.98    282.46 o 
  -6   0  10     2109.22     1907.53     84.89 o 
  -5   0  10     1102.12     1071.79     30.51 o 
  -4   0  10     3419.54     3409.83    166.58 o 
  -3   0  10     5650.75     5786.15    195.35 o 
  -2   0  10      901.61      893.53     35.68 o 
  -1   0  10     7765.31     8164.56    303.37 o 
   0   0  10      810.73      783.84     22.03 o 
   1   0  10        9.36       87.70     44.22 o 
   2   0  10    14372.53    15184.49     22.91 o 
   3   0  10      358.83      297.95      7.14 o 
   4   0  10      536.69      620.82      5.99 o 
   5   0  10      531.87      559.49      5.79 o 
   7   0  10     2263.40     2229.24      8.52 o 
   8   0  10      542.17      496.05      4.69 o 
   9   0  10     1069.50     1123.44      6.22 o 
  10   0  10      951.98      968.91      6.82 o 
  11   0  10       30.15       41.07      2.96 o 
  12   0  10      401.43      431.35      5.53 o 
  13   0  10       84.94       67.12      4.09 o 
  14   0  10      283.60      259.55      4.69 o 
 -15   1  10        6.70        2.80      1.47 o 
 -14   1  10      648.88      701.97     14.80 o 
 -13   1  10       45.32       34.04      1.26 o 
 -12   1  10      790.29      813.28     12.66 o 
 -11   1  10      119.53      103.72      1.61 o 
 -10   1  10      396.21      394.83      8.11 o 
  -9   1  10      377.03      372.39      9.94 o 
  -8   1  10      196.68      197.14      4.78 o 
  -7   1  10      371.89      367.39      8.20 o 
  -6   1  10      289.92      305.42      5.12 o 
  -5   1  10       20.48       24.32      1.65 o 
  -4   1  10     4519.13     4551.97     97.35 o 
  -3   1  10     6453.94     6421.92    110.09 o 
  -2   1  10       42.39       59.36      1.84 o 
  -1   1  10      864.43      913.41     16.96 o 
   0   1  10      716.68      707.57      9.80 o 
   1   1  10     2467.34     2563.17     34.40 o 
   2   1  10     7091.30     6998.28     92.17 o 
   3   1  10      405.32      422.09      4.65 o 
   4   1  10     1795.05     1673.83     27.26 o 
   5   1  10      206.34      199.52      4.72 o 
   6   1  10       84.94       92.04      4.00 o 
   7   1  10       37.62       40.02      2.46 o 
   8   1  10      165.45      187.62      5.86 o 
   9   1  10      497.32      494.57     18.36 o 
  10   1  10       26.45       11.14      2.97 o 
  11   1  10       50.03       53.65      3.43 o 
  12   1  10      705.12      744.34     17.14 o 
  13   1  10       22.73       12.45      2.31 o 
  14   1  10       44.02       54.09      3.17 o 
 -14   2  10       99.93      109.88      2.66 o 
 -13   2  10      263.50      312.00      4.69 o 
 -12   2  10     1243.79     1263.02     23.11 o 
 -11   2  10     1586.53     1660.10     22.85 o 
 -10   2  10      665.77      641.61     11.79 o 
  -9   2  10      320.31      295.10      7.01 o 
  -8   2  10      677.06      630.95     15.59 o 
  -7   2  10      693.01      666.82     15.73 o 
  -6   2  10      973.13      879.01     14.14 o 
  -5   2  10       72.04       72.56      2.33 o 
  -4   2  10        0.23       -1.41      1.70 o 
  -3   2  10      787.02      694.82     17.01 o 
  -2   2  10     1366.44     1349.37     27.44 o 
  -1   2  10     1670.33     1753.59     41.01 o 
   0   2  10      135.61      128.77      2.73 o 
   1   2  10       90.60       84.41      2.11 o 
   2   2  10     2925.60     2937.47     52.10 o 
   3   2  10     3653.96     3670.68     54.46 o 
   4   2  10      353.75      364.09      4.42 o 
   5   2  10      120.86      127.21      4.50 o 
   6   2  10     2007.13     2052.66     45.21 o 
   7   2  10       71.49       87.27      3.07 o 
   8   2  10      809.10      798.70      9.34 o 
   9   2  10      437.66      450.86      8.90 o 
  10   2  10       79.91       76.94      4.80 o 
  11   2  10       38.47       24.55      2.21 o 
  12   2  10      105.81      120.73      3.13 o 
  13   2  10       90.18      100.32      5.08 o 
 -14   3  10       16.83       23.26      1.34 o 
 -13   3  10        0.44        0.31      1.81 o 
 -12   3  10        0.73       -0.04      2.15 o 
 -11   3  10      344.29      344.49      5.42 o 
 -10   3  10      112.16      118.57      1.97 o 
  -9   3  10        0.71       -0.71      1.82 o 
  -8   3  10      974.33      988.91     21.64 o 
  -7   3  10       17.99       18.19      1.53 o 
  -6   3  10       34.27       41.13      1.66 o 
  -5   3  10     1076.91     1047.52     26.51 o 
  -4   3  10      237.39      237.98      5.18 o 
  -3   3  10     1133.55     1149.88     24.10 o 
  -2   3  10     1227.85     1260.18     28.02 o 
  -1   3  10      175.66      175.54      3.10 o 
   0   3  10     1007.95     1019.09     14.82 o 
   1   3  10     3452.73     3367.16     65.90 o 
   2   3  10     2445.45     2331.34     24.47 o 
   3   3  10     2749.19     2608.17     45.68 o 
   4   3  10      877.35      850.54     11.46 o 
   5   3  10      380.19      397.77      6.70 o 
   6   3  10      102.80      110.32      2.11 o 
   7   3  10     1549.77     1604.97     21.76 o 
   8   3  10      578.77      588.55     14.42 o 
   9   3  10       36.38       40.00      1.92 o 
  10   3  10      105.77      115.82      2.31 o 
  11   3  10       44.34       38.89      2.39 o 
  12   3  10      246.04      211.61      4.14 o 
  13   3  10      216.56      210.03      4.35 o 
 -13   4  10      367.99      366.52     11.80 o 
 -12   4  10        0.01       -1.34      1.56 o 
 -11   4  10      110.67      114.65      3.35 o 
 -10   4  10      390.27      357.67     10.79 o 
  -9   4  10        3.40        3.67      1.41 o 
  -8   4  10     1100.77     1074.21     28.62 o 
  -7   4  10      996.73     1068.93     20.32 o 
  -6   4  10        0.67       -1.56      1.56 o 
  -5   4  10       60.14       66.45      2.43 o 
  -4   4  10     2933.09     2877.99     85.51 o 
  -3   4  10     1335.30     1259.04     29.27 o 
  -2   4  10        2.92        4.17      1.37 o 
  -1   4  10       13.76       19.85      1.91 o 
   0   4  10     3493.52     3543.81     65.75 o 
   1   4  10      141.08      143.71      4.71 o 
   2   4  10       70.16       70.25      1.92 o 
   3   4  10      816.58      806.42     14.65 o 
   4   4  10        0.88        2.29      1.81 o 
   5   4  10      909.73      878.79     13.45 o 
   6   4  10      373.97      381.21      4.53 o 
   7   4  10      148.85      157.16      3.76 o 
   8   4  10       36.76       35.50      2.18 o 
   9   4  10        6.60       11.93      1.60 o 
  10   4  10      141.28      144.71      2.07 o 
  11   4  10       46.53       46.76      1.99 o 
  12   4  10       19.27       14.90      2.41 o 
 -11   5  10       37.52       35.10      4.63 o 
 -10   5  10       92.77       86.96      1.63 o 
  -9   5  10       95.27       98.50      4.55 o 
  -8   5  10       26.62       28.83      1.37 o 
  -7   5  10      465.53      450.22     11.70 o 
  -6   5  10       92.75       91.10      4.10 o 
  -5   5  10      722.06      678.88     15.68 o 
  -4   5  10      946.28      982.91     25.40 o 
  -3   5  10      494.23      526.61     13.81 o 
  -2   5  10      734.69      701.50     16.12 o 
  -1   5  10       62.05       64.56      1.89 o 
   0   5  10      552.88      542.49      9.02 o 
   1   5  10        1.39        3.59      1.97 o 
   2   5  10      255.28      272.80      5.35 o 
   3   5  10        4.94        8.98      1.66 o 
   4   5  10       92.77      101.84      2.10 o 
   5   5  10      358.82      337.70      5.23 o 
   6   5  10     1020.03     1024.15      7.64 o 
   7   5  10      591.96      570.70      7.15 o 
   8   5  10        6.83        4.66      1.57 o 
   9   5  10       98.89      106.74      3.03 o 
  10   5  10      475.45      461.87      5.91 o 
  -9   6  10        0.00        2.30      1.45 o 
  -8   6  10        1.83       -1.19      1.53 o 
  -7   6  10       13.84       17.55      1.43 o 
  -6   6  10      995.37      982.74     21.16 o 
  -5   6  10       19.33       23.15      2.47 o 
  -4   6  10      235.02      223.09      7.11 o 
  -3   6  10        0.06        0.27      1.78 o 
  -2   6  10       60.94       52.91      2.92 o 
  -1   6  10        0.02       -1.62      1.62 o 
   0   6  10       35.65       30.64      1.75 o 
   1   6  10        1.02        2.40      1.51 o 
   2   6  10      124.28      121.19      4.40 o 
   3   6  10      229.58      227.55      3.85 o 
   4   6  10        5.33        1.65      1.50 o 
   5   6  10      697.60      644.81      8.49 o 
   6   6  10       46.49       48.03      1.86 o 
   7   6  10      140.85      144.04      2.84 o 
   8   6  10       36.02       23.82      1.58 o 
  -6   7  10       44.84       46.32      2.18 o 
  -5   7  10      664.53      708.83     20.39 o 
  -4   7  10      657.78      607.53     11.06 o 
  -3   7  10      290.28      313.23      6.22 o 
  -2   7  10       70.61       69.43      1.90 o 
  -1   7  10        4.77        6.02      1.85 o 
   0   7  10      407.15      423.78      8.43 o 
   1   7  10      182.30      176.59      2.73 o 
   2   7  10        0.12        0.02      1.61 o 
   3   7  10       19.83       17.94      1.75 o 
   4   7  10      240.46      232.20      5.11 o 
   5   7  10      120.09      106.42      2.59 o 
 -14   1  11       97.18       98.54      2.67 o 
 -13   1  11      164.50      195.11      2.57 o 
 -12   1  11      782.30      809.07     16.52 o 
 -11   1  11      261.78      257.58      4.09 o 
 -10   1  11       20.19       22.55      1.31 o 
  -9   1  11        0.57        2.74      1.16 o 
  -8   1  11     1052.51     1045.22     17.90 o 
  -7   1  11      712.19      720.11     12.17 o 
  -6   1  11        0.23       -0.76      1.39 o 
  -5   1  11     3100.24     2980.39     53.63 o 
  -4   1  11     1823.63     1761.18     46.44 o 
  -3   1  11      288.72      323.65      9.08 o 
  -2   1  11      169.58      122.90      3.58 o 
  -1   1  11       67.06       63.38      2.03 o 
   0   1  11      211.30      223.00      2.64 o 
   1   1  11     1553.33     1509.06     23.60 o 
   2   1  11     3307.96     3166.51     62.17 o 
   3   1  11     9407.28     9269.46     82.86 o 
   4   1  11     1049.84     1040.99     15.39 o 
   5   1  11      515.14      544.90      5.79 o 
   6   1  11      165.81      155.99      3.26 o 
   7   1  11      102.81      104.65      3.02 o 
   8   1  11     1232.93     1264.30     15.95 o 
   9   1  11       51.54       41.32      2.89 o 
  10   1  11       23.65       24.56      5.48 o 
  11   1  11        0.06       -2.00      2.32 o 
  12   1  11      891.26      858.50     10.71 o 
  13   1  11        4.83        1.44      4.55 o 
 -14   2  11       21.36       27.43      1.38 o 
 -13   2  11      387.50      413.26      8.40 o 
 -12   2  11        0.12       -0.32      1.32 o 
 -11   2  11       49.10       40.26      1.24 o 
 -10   2  11      377.48      332.65      9.28 o 
  -9   2  11        2.99        8.36      1.69 o 
  -8   2  11        3.22        5.69      1.25 o 
  -7   2  11      186.64      195.01      6.58 o 
  -6   2  11      107.94       98.74      2.60 o 
  -5   2  11     1423.84     1344.57     29.27 o 
  -4   2  11     1055.39      974.17     21.47 o 
  -3   2  11        4.94       11.32      5.82 o 
  -2   2  11      535.17      481.42     10.07 o 
  -1   2  11     2447.56     2529.79     37.93 o 
   0   2  11     1024.02     1024.28     11.91 o 
   1   2  11     2012.38     2006.50     40.81 o 
   2   2  11     5596.13     5584.27    134.57 o 
   3   2  11        1.34        3.10      1.63 o 
   4   2  11       33.14       29.60      1.68 o 
   5   2  11       64.51       86.74      1.98 o 
   6   2  11        0.01        3.43      1.89 o 
   7   2  11       34.53       36.42      2.15 o 
   8   2  11      261.34      250.77      4.69 o 
   9   2  11     1378.57     1403.60     14.71 o 
  10   2  11        8.48        9.67      2.68 o 
  11   2  11       10.84       10.58     11.43 o 
  12   2  11      249.38      276.89      5.44 o 
  13   2  11       55.98       51.54     11.39 o 
 -13   3  11       76.03       88.20      5.22 o 
 -12   3  11       24.31       29.47      2.96 o 
 -11   3  11       98.29       99.05      1.75 o 
 -10   3  11       13.16       15.22      1.77 o 
  -9   3  11        2.04        2.59      2.58 o 
  -8   3  11      260.03      273.60      5.19 o 
  -7   3  11       22.95       30.70      1.42 o 
  -6   3  11       67.14       73.75      1.92 o 
  -5   3  11       34.20       35.61      1.52 o 
  -4   3  11     6389.07     6422.02    161.45 o 
  -3   3  11       27.91       34.78      2.30 o 
  -2   3  11       70.71       66.75      1.51 o 
  -1   3  11     1050.70     1021.95     22.80 o 
   0   3  11      217.01      211.42      4.82 o 
   1   3  11      605.19      586.29     11.86 o 
   2   3  11        5.78        5.18      2.33 o 
   3   3  11      652.53      615.22     11.33 o 
   4   3  11       27.41       17.32      1.48 o 
   5   3  11     1476.74     1494.97     18.71 o 
   6   3  11      252.88      259.30      5.49 o 
   7   3  11       14.06       11.20      2.28 o 
   8   3  11       51.38       47.30      2.27 o 
   9   3  11      348.87      333.31      7.16 o 
  10   3  11      577.94      593.41      6.42 o 
  11   3  11        7.83        5.37      2.16 o 
  12   3  11      435.47      459.89      6.81 o 
 -12   4  11      488.18      459.84      9.26 o 
 -11   4  11     1193.25     1251.72     22.63 o 
 -10   4  11      140.59      118.27      2.54 o 
  -9   4  11       30.77       39.18      2.03 o 
  -8   4  11       10.61       20.27      2.01 o 
  -7   4  11      579.28      520.20     10.36 o 
  -6   4  11      258.99      262.03      4.22 o 
  -5   4  11      937.53      898.17     19.29 o 
  -4   4  11     1394.77     1346.49     24.64 o 
  -3   4  11      150.96      159.86      3.82 o 
  -2   4  11      809.70      801.26     19.34 o 
  -1   4  11      214.60      206.34      6.41 o 
   0   4  11       81.36       96.49      2.23 o 
   1   4  11        0.78        3.87      1.55 o 
   2   4  11       21.33       15.79      1.66 o 
   3   4  11      454.32      456.27      6.23 o 
   4   4  11        3.69        6.02      1.52 o 
   5   4  11       10.48        9.31      1.57 o 
   6   4  11      857.96      888.72     19.47 o 
   7   4  11      100.63       90.57      2.45 o 
   8   4  11      372.64      349.34      6.88 o 
   9   4  11      237.18      207.63      2.84 o 
  10   4  11       85.50       70.20      1.88 o 
  11   4  11       48.90       61.51      3.76 o 
 -11   5  11        4.76        3.77      2.06 o 
 -10   5  11      162.07      188.48      3.23 o 
  -9   5  11     1632.93     1724.95     31.48 o 
  -8   5  11      105.03      128.01      1.99 o 
  -7   5  11      189.03      173.68      5.87 o 
  -6   5  11      363.60      391.41      4.55 o 
  -5   5  11      103.53       96.31      1.86 o 
  -4   5  11      648.15      680.91     21.11 o 
  -3   5  11       50.99       66.01      2.44 o 
  -2   5  11       14.72       15.25      1.39 o 
  -1   5  11      155.34      141.14      3.47 o 
   0   5  11       23.49       23.51      2.06 o 
   1   5  11     1108.21     1133.21     15.65 o 
   2   5  11      661.08      661.72     16.08 o 
   3   5  11       96.12      107.80      2.07 o 
   4   5  11      837.77      841.44     14.77 o 
   5   5  11       22.72       22.61      2.00 o 
   6   5  11        3.65        1.68      1.68 o 
   7   5  11      594.58      623.16     13.41 o 
   8   5  11     1002.59      987.40     11.14 o 
   9   5  11      255.98      261.32      5.37 o 
  -9   6  11      257.92      266.35      7.65 o 
  -8   6  11      531.28      519.16     12.48 o 
  -7   6  11        0.01        1.17      1.40 o 
  -6   6  11       42.56       40.45      3.25 o 
  -5   6  11       49.55       45.90      2.36 o 
  -4   6  11       12.88       18.02      1.71 o 
  -3   6  11      713.33      771.67     21.96 o 
  -2   6  11       52.68       51.77      1.51 o 
  -1   6  11       83.19       87.02      4.55 o 
   0   6  11       15.72       20.21      1.76 o 
   1   6  11      315.47      320.53      5.58 o 
   2   6  11      564.63      566.21      8.85 o 
   3   6  11       17.13       22.08      1.74 o 
   4   6  11        3.69        1.22      1.61 o 
   5   6  11      491.24      490.56      7.23 o 
   6   6  11      234.48      230.06      6.81 o 
   7   6  11        5.48        9.34      1.63 o 
  -5   7  11       23.86       23.81      1.46 o 
  -4   7  11       53.81       60.53      1.85 o 
  -3   7  11      314.52      323.76      5.98 o 
  -2   7  11        0.05        0.06      1.95 o 
  -1   7  11      213.94      229.36      7.02 o 
   0   7  11      358.86      384.02      7.63 o 
   1   7  11       86.47       91.36      5.87 o 
   2   7  11       48.20       36.10      2.43 o 
   3   7  11       53.63       54.64      4.45 o 
   4   7  11       45.57       38.95      1.77 o 
 -14   0  12        2.82        4.12      1.49 o 
 -13   0  12      999.66     1118.94     36.30 o 
 -12   0  12      345.08      317.24      8.33 o 
 -11   0  12     1175.84     1370.04     52.29 o 
 -10   0  12      147.74      172.12      5.74 o 
  -9   0  12     1595.13     1559.35     36.43 o 
  -8   0  12       76.84       71.21      2.19 o 
  -7   0  12       83.00       82.07      4.04 o 
  -6   0  12       11.43        7.38      1.80 o 
  -5   0  12      700.62      688.59     20.79 o 
  -4   0  12     2779.73     2588.63     65.41 o 
  -3   0  12      455.76      426.30      7.94 o 
  -2   0  12     4660.73     4463.59    112.81 o 
  -1   0  12     3266.50     3504.20     84.16 o 
   0   0  12     2046.27     1996.53     47.35 o 
   1   0  12     5705.85     5501.53     90.79 o 
   2   0  12      909.06      832.19     13.17 o 
   3   0  12       85.51       93.68      4.43 o 
   4   0  12       76.64       89.68      3.11 o 
   5   0  12       20.17       18.07      4.29 o 
   6   0  12     1099.10     1098.98      6.45 o 
   7   0  12      146.80      133.12      3.60 o 
   8   0  12     4706.96     4683.32     11.97 o 
   9   0  12       55.33       37.85      3.28 o 
  10   0  12      185.20      193.76      4.78 o 
  11   0  12       23.67       34.94      3.08 o 
  12   0  12      644.72      695.66      6.22 o 
  13   0  12      156.76      160.26      4.75 o 
 -14   1  12      792.44      817.89     17.19 o 
 -13   1  12       62.77       76.63      2.09 o 
 -12   1  12        5.75        3.06      1.28 o 
 -11   1  12      104.25      113.41      3.28 o 
 -10   1  12      197.38      190.53      3.89 o 
  -9   1  12      520.49      525.21     10.84 o 
  -8   1  12      957.93      962.50     20.45 o 
  -7   1  12      429.58      408.46      6.51 o 
  -6   1  12      304.13      292.01      5.07 o 
  -5   1  12     1320.02     1224.45     21.40 o 
  -4   1  12       84.26       78.85      2.15 o 
  -3   1  12     3339.42     3069.87     72.03 o 
  -2   1  12     2259.08     2277.95     55.29 o 
  -1   1  12      459.50      511.69      7.45 o 
   0   1  12      834.77      807.09      8.62 o 
   1   1  12     1722.03     1697.82     13.86 o 
   2   1  12      568.17      528.75      3.29 o 
   3   1  12     4000.77     3771.58     36.77 o 
   4   1  12       78.23       64.70      2.29 o 
   5   1  12     2896.82     2915.95    145.85 o 
   6   1  12      251.85      271.16      7.32 o 
   7   1  12      229.87      210.29      3.33 o 
   8   1  12      462.76      476.57      4.23 o 
   9   1  12      190.87      195.38      2.95 o 
  10   1  12       60.88       88.26      3.66 o 
  11   1  12       90.28       85.70      3.97 o 
  12   1  12      840.45      803.71      9.89 o 
 -13   2  12        7.64       17.36      2.34 o 
 -12   2  12       63.77       67.05      2.78 o 
 -11   2  12      754.91      744.00     18.24 o 
 -10   2  12       23.62       22.00      1.43 o 
  -9   2  12     1248.16     1243.97     19.08 o 
  -8   2  12       62.63       61.85      2.37 o 
  -7   2  12        0.02        0.80      1.36 o 
  -6   2  12      229.20      221.72      4.19 o 
  -5   2  12       65.09       47.77      1.53 o 
  -4   2  12     3563.76     3395.47     76.30 o 
  -3   2  12     1911.56     1822.83     38.04 o 
  -2   2  12      394.18      366.53      9.49 o 
  -1   2  12      857.88      842.52     21.31 o 
   0   2  12      550.69      562.50      8.77 o 
   1   2  12       10.87        7.72      1.45 o 
   2   2  12      617.15      639.09      9.03 o 
   3   2  12      168.19      173.59      3.25 o 
   4   2  12      196.02      216.02      3.56 o 
   5   2  12      740.39      750.24     13.15 o 
   6   2  12      379.77      387.09      6.89 o 
   7   2  12       71.94       69.61      7.17 o 
   8   2  12       11.22       15.65      2.90 o 
   9   2  12       98.06      122.89      3.57 o 
  10   2  12      695.91      650.88     15.30 o 
  11   2  12      152.71      143.01      2.83 o 
  12   2  12      164.02      153.60      4.75 o 
 -13   3  12      206.87      216.27      4.69 o 
 -12   3  12      474.64      493.20     11.85 o 
 -11   3  12       43.93       47.01      1.81 o 
 -10   3  12       80.85       87.23      3.21 o 
  -9   3  12      256.07      259.99      6.64 o 
  -8   3  12       92.03      116.87      3.43 o 
  -7   3  12        5.29        6.03      1.58 o 
  -6   3  12      245.59      206.18      3.49 o 
  -5   3  12     1074.30     1056.63     29.70 o 
  -4   3  12       89.38       90.66      2.77 o 
  -3   3  12       26.84       27.45      1.67 o 
  -2   3  12     1133.85     1054.78     22.16 o 
  -1   3  12     1118.43     1128.50     24.86 o 
   0   3  12       58.12       57.70      1.53 o 
   1   3  12        6.74        6.20      1.41 o 
   2   3  12        1.26        3.67      1.56 o 
   3   3  12      808.88      854.65     12.31 o 
   4   3  12     1224.46     1256.63     16.09 o 
   5   3  12       64.78       68.74      1.69 o 
   6   3  12        0.33        0.52      1.69 o 
   7   3  12      260.20      243.37      4.29 o 
   8   3  12      543.68      572.45      9.69 o 
   9   3  12       20.90       25.72      2.29 o 
  10   3  12      247.23      222.31      6.54 o 
  11   3  12      338.55      315.47      9.47 o 
 -12   4  12       42.61       39.44      1.54 o 
 -11   4  12      587.18      570.49     11.92 o 
 -10   4  12     1022.64     1104.58     19.45 o 
  -9   4  12      546.28      584.18      9.34 o 
  -8   4  12      368.38      390.26      7.01 o 
  -7   4  12       48.96       52.60      1.69 o 
  -6   4  12      214.91      215.87      3.50 o 
  -5   4  12      424.94      399.22      6.63 o 
  -4   4  12     1179.02     1126.77     21.67 o 
  -3   4  12     1260.45     1163.70     31.27 o 
  -2   4  12        1.09        1.74      1.27 o 
  -1   4  12      184.58      189.32      4.92 o 
   0   4  12      251.52      266.96      6.73 o 
   1   4  12     1380.22     1400.23     11.71 o 
   2   4  12      951.56      949.93     15.37 o 
   3   4  12     2110.80     2148.97     38.05 o 
   4   4  12      604.15      588.62      8.32 o 
   5   4  12      270.97      271.42      6.50 o 
   6   4  12      323.71      303.05      5.23 o 
   7   4  12       14.14       13.93      1.74 o 
   8   4  12      636.62      586.23      6.68 o 
   9   4  12      795.03      786.68     15.57 o 
  10   4  12      100.76       95.14      2.03 o 
 -10   5  12       55.91       54.52      6.04 o 
  -9   5  12       22.68       27.29      2.97 o 
  -8   5  12      839.35      871.06     13.99 o 
  -7   5  12      126.09      141.74      2.85 o 
  -6   5  12       98.99      105.07      2.92 o 
  -5   5  12      151.97      170.49      4.56 o 
  -4   5  12      352.14      350.65      7.84 o 
  -3   5  12       10.97       14.39      1.42 o 
  -2   5  12        2.55        3.92      1.57 o 
  -1   5  12       76.78       89.95      2.36 o 
   0   5  12      145.02      144.30      2.70 o 
   1   5  12       94.04      100.60      1.67 o 
   2   5  12      580.60      583.52      9.88 o 
   3   5  12       30.78       31.73      1.71 o 
   4   5  12        2.08        3.26      1.59 o 
   5   5  12      261.87      261.43      4.96 o 
   6   5  12      358.50      337.27      5.28 o 
   7   5  12       33.31       25.58      1.87 o 
   8   5  12       60.11       63.06      1.83 o 
   9   5  12        6.93        9.04      2.82 o 
  -8   6  12       70.96       62.18      1.95 o 
  -7   6  12      113.73      122.77      1.81 o 
  -6   6  12      321.23      323.16      4.28 o 
  -5   6  12     1425.00     1467.59     20.32 o 
  -4   6  12        2.51        7.45      1.57 o 
  -3   6  12        2.84        6.45      2.26 o 
  -2   6  12      158.09      170.61      4.96 o 
  -1   6  12       16.51       34.32      2.80 o 
   0   6  12      434.87      424.91      7.49 o 
   1   6  12      148.00      126.31      1.98 o 
   2   6  12        0.57        0.50      1.58 o 
   3   6  12       61.14       69.67      1.88 o 
   4   6  12       48.37       57.77      1.82 o 
   5   6  12       19.96       14.13      1.74 o 
   6   6  12        6.74        4.08      1.61 o 
  -3   7  12        1.10        3.93      2.16 o 
  -2   7  12       71.13       67.54      3.16 o 
  -1   7  12      194.73      220.10      7.33 o 
   0   7  12       19.34       22.53      1.85 o 
   1   7  12      107.66       99.61      3.09 o 
   2   7  12      562.84      565.49     11.24 o 
 -13   1  13      158.95      173.77      3.80 o 
 -12   1  13      259.28      255.93      4.89 o 
 -11   1  13       14.95       18.86      1.34 o 
 -10   1  13        7.13       12.07      1.27 o 
  -9   1  13      126.62      119.01      2.14 o 
  -8   1  13     1174.24     1175.87     19.56 o 
  -7   1  13     1059.22     1059.92     22.45 o 
  -6   1  13      596.91      597.27     10.74 o 
  -5   1  13      393.44      378.57      7.51 o 
  -4   1  13     1682.16     1587.34     25.58 o 
  -3   1  13      256.91      209.93      5.12 o 
  -2   1  13       10.43       15.93      3.55 o 
  -1   1  13      556.29      492.74      9.22 o 
   0   1  13       10.92       12.89      2.48 o 
   1   1  13      168.66      177.28      1.88 o 
   2   1  13       31.05       35.77      1.50 o 
   3   1  13      400.12      388.65      4.25 o 
   4   1  13      305.98      358.89      5.13 o 
   5   1  13      374.31      368.89      5.05 o 
   6   1  13      352.83      387.88      4.68 o 
   7   1  13      156.04      132.09      8.15 o 
   8   1  13      420.66      434.04      3.89 o 
   9   1  13      148.81      151.98      5.71 o 
  10   1  13      287.10      258.06      3.89 o 
  11   1  13      260.54      265.20      6.22 o 
  12   1  13      433.14      455.39      4.02 o 
 -13   2  13       14.80       13.29      1.34 o 
 -12   2  13        0.04        2.98      1.29 o 
 -11   2  13     1729.12     1842.71     35.96 o 
 -10   2  13     2379.33     2374.86     48.54 o 
  -9   2  13       64.39       59.70      1.55 o 
  -8   2  13      397.08      452.59      8.62 o 
  -7   2  13      255.80      281.99      6.46 o 
  -6   2  13       18.02       12.58      1.39 o 
  -5   2  13      767.75      726.53     15.97 o 
  -4   2  13      159.57      130.65      3.74 o 
  -3   2  13     1305.41     1188.70     19.54 o 
  -2   2  13      550.50      457.92      7.97 o 
  -1   2  13     1234.89     1259.37     26.77 o 
   0   2  13       31.83       28.39      1.63 o 
   1   2  13      444.75      421.43      7.84 o 
   2   2  13     2190.56     2108.77     23.78 o 
   3   2  13      275.90      281.32      3.01 o 
   4   2  13      747.87      701.81      9.66 o 
   5   2  13        0.52        2.26      1.96 o 
   6   2  13        6.89       11.68      1.89 o 
   7   2  13      333.26      324.57      3.68 o 
   8   2  13     2223.35     2219.28     80.17 o 
   9   2  13       46.95       40.14      2.98 o 
  10   2  13       96.54      103.98      2.96 o 
  11   2  13      169.05      165.21      5.48 o 
 -12   3  13      101.84       90.88      1.65 o 
 -11   3  13       25.99       25.79      2.30 o 
 -10   3  13       35.43       46.72      2.66 o 
  -9   3  13       16.95       23.10      2.36 o 
  -8   3  13      164.29      176.44      4.15 o 
  -7   3  13       98.64       81.97      1.73 o 
  -6   3  13        0.22        0.75      1.45 o 
  -5   3  13     1147.29     1153.55     28.25 o 
  -4   3  13      427.37      401.70      7.22 o 
  -3   3  13        0.47        3.87      1.86 o 
  -2   3  13     2405.00     2375.12     43.33 o 
  -1   3  13      177.91      194.27      2.24 o 
   0   3  13      126.11      142.08      3.55 o 
   1   3  13      232.21      238.37      4.04 o 
   2   3  13     1384.28     1427.75     32.88 o 
   3   3  13      303.35      303.37      3.12 o 
   4   3  13       96.47      110.12      1.78 o 
   5   3  13      671.35      681.90      9.19 o 
   6   3  13       16.09        8.56      1.76 o 
   7   3  13        0.02        0.62      1.68 o 
   8   3  13        1.68        3.00      1.77 o 
   9   3  13       27.65       24.61      2.77 o 
  10   3  13       21.62       29.74      2.37 o 
 -11   4  13      110.37       99.54      4.37 o 
 -10   4  13       54.43       49.56      1.91 o 
  -9   4  13      559.16      546.26      8.33 o 
  -8   4  13      747.25      750.80     10.21 o 
  -7   4  13       46.32       38.09      1.49 o 
  -6   4  13      758.02      768.30     11.03 o 
  -5   4  13       27.38       28.55      1.54 o 
  -4   4  13      606.68      548.41     17.15 o 
  -3   4  13      701.33      723.18     14.69 o 
  -2   4  13      407.94      397.92      9.79 o 
  -1   4  13      175.05      180.62      3.80 o 
   0   4  13      320.28      344.85      7.20 o 
   1   4  13       94.96       93.75      1.63 o 
   2   4  13       38.64       41.51      1.50 o 
   3   4  13      405.69      391.84      6.44 o 
   4   4  13        7.04        8.76      1.58 o 
   5   4  13      567.78      604.21      8.69 o 
   6   4  13      214.84      193.15      3.24 o 
   7   4  13       13.26       18.42      1.78 o 
   8   4  13      100.33      104.51      2.63 o 
   9   4  13       36.23       31.68      4.09 o 
  -9   5  13       58.79       74.78      2.22 o 
  -8   5  13      157.15      181.85      5.58 o 
  -7   5  13       54.49       92.57      3.64 o 
  -6   5  13       83.03       76.69      2.33 o 
  -5   5  13       16.13       14.48      1.38 o 
  -4   5  13        3.69        0.53      1.38 o 
  -3   5  13       40.68       50.89      2.27 o 
  -2   5  13       33.41       35.05      2.49 o 
  -1   5  13      905.74      913.82     19.95 o 
   0   5  13        0.10        0.64      1.54 o 
   1   5  13      114.27      108.75      2.69 o 
   2   5  13        0.02       -0.71      1.38 o 
   3   5  13        9.52       11.62      1.56 o 
   4   5  13      495.93      426.56      5.27 o 
   5   5  13        1.39        1.38      1.76 o 
   6   5  13       42.96       47.13      1.85 o 
   7   5  13      168.16      160.39      4.11 o 
   8   5  13        2.06       -0.41      1.73 o 
  -6   6  13       98.83       93.08      2.34 o 
  -5   6  13      158.57      153.55      2.89 o 
  -4   6  13       37.00       37.78      2.05 o 
  -3   6  13     1597.27     1624.81     36.24 o 
  -2   6  13      494.20      489.51     10.28 o 
  -1   6  13       24.24       23.02      1.75 o 
   0   6  13      120.15      129.54      3.75 o 
   1   6  13       38.36       33.73      1.51 o 
   2   6  13        1.02        2.37      1.64 o 
   3   6  13      387.28      387.59     10.52 o 
   4   6  13      551.59      541.19      9.36 o 
   5   6  13        4.50        9.72      1.65 o 
 -13   0  14     1042.86     1178.08     33.58 o 
 -12   0  14        2.89        7.84      1.73 o 
 -11   0  14     4155.73     4191.00    132.80 o 
 -10   0  14      319.53      278.14      7.61 o 
  -9   0  14     1380.50     1379.75     14.02 o 
  -8   0  14      106.92      110.14      2.26 o 
  -7   0  14     1370.29     1505.10     17.06 o 
  -6   0  14      531.65      531.84     15.54 o 
  -5   0  14      536.19      494.26     10.90 o 
  -4   0  14       29.50       31.62      3.72 o 
  -3   0  14     3381.14     3031.79     80.40 o 
  -2   0  14     1045.20      956.45      9.24 o 
  -1   0  14      257.71      233.50      4.27 o 
   0   0  14     1405.10     1429.06     52.02 o 
   1   0  14      217.87      203.45      2.88 o 
   2   0  14     1995.47     1892.41     56.40 o 
   3   0  14     2595.05     2527.20     24.97 o 
   4   0  14      864.52      891.10     51.59 o 
   5   0  14     1497.97     1513.95      8.03 o 
   6   0  14       48.03       58.71      4.35 o 
   7   0  14        9.78       17.96      3.97 o 
   8   0  14      546.63      545.07      4.86 o 
   9   0  14        7.58       27.29      3.66 o 
  10   0  14       40.67       45.53      3.80 o 
  11   0  14       72.00       41.47      4.00 o 
 -12   1  14       19.55       26.10      1.26 o 
 -11   1  14        6.97       11.55      1.93 o 
 -10   1  14       15.39       12.13      1.24 o 
  -9   1  14      148.84      157.04      3.91 o 
  -8   1  14      348.57      392.10      8.06 o 
  -7   1  14      211.20      237.99      4.54 o 
  -6   1  14     2305.86     2230.68     51.75 o 
  -5   1  14      540.31      502.54      8.69 o 
  -4   1  14       20.13       31.53      1.59 o 
  -3   1  14     1178.93     1102.41     14.74 o 
  -2   1  14      943.69      985.72     12.51 o 
  -1   1  14      394.28      375.65      7.30 o 
   0   1  14      105.42       90.52      2.42 o 
   1   1  14       45.22       47.16      1.57 o 
   2   1  14      152.21      137.87      1.79 o 
   3   1  14       89.14       69.93      2.61 o 
   4   1  14     1198.78     1235.23     11.76 o 
   5   1  14      893.84      971.50      6.89 o 
   6   1  14      144.03      123.38      7.67 o 
   7   1  14        0.78       -2.45      5.55 o 
   8   1  14      106.55      115.33      4.79 o 
   9   1  14      115.16      119.69      5.64 o 
  10   1  14      182.39      203.85      7.80 o 
  11   1  14     1421.33     1363.95      7.54 o 
 -12   2  14       16.23       13.07      1.43 o 
 -11   2  14       84.60      101.26      2.30 o 
 -10   2  14       18.52       22.93      1.47 o 
  -9   2  14        0.98       -1.04      1.59 o 
  -8   2  14      489.67      491.43      6.42 o 
  -7   2  14      175.97      173.51      2.57 o 
  -6   2  14      694.24      703.47     12.74 o 
  -5   2  14     1701.27     1735.26     39.77 o 
  -4   2  14      418.58      420.41      7.63 o 
  -3   2  14       56.62       62.91      1.85 o 
  -2   2  14      909.17      916.54     15.07 o 
  -1   2  14      150.87      170.55      2.41 o 
   0   2  14      848.13      807.93     11.20 o 
   1   2  14      376.70      404.03      5.18 o 
   2   2  14      477.36      428.26      5.50 o 
   3   2  14        0.36        1.78      1.41 o 
   4   2  14       29.87       37.13      2.00 o 
   5   2  14      153.27      192.62      3.45 o 
   6   2  14      652.60      626.18      3.08 o 
   7   2  14      258.68      234.33      2.80 o 
   8   2  14       83.68      100.09      6.35 o 
   9   2  14        0.90       -0.52      3.28 o 
  10   2  14       27.71       38.34      7.43 o 
 -11   3  14       44.69       43.95      1.65 o 
 -10   3  14      205.44      210.29      6.60 o 
  -9   3  14       72.77       67.88      1.58 o 
  -8   3  14      724.69      759.96     11.28 o 
  -7   3  14     2186.55     2112.65     36.61 o 
  -6   3  14      393.73      427.67      9.05 o 
  -5   3  14      178.61      164.41      4.46 o 
  -4   3  14      730.45      697.21     14.78 o 
  -3   3  14      308.54      260.74      4.97 o 
  -2   3  14        4.00        3.02      1.40 o 
  -1   3  14      585.25      673.18     11.14 o 
   0   3  14      606.33      609.99      8.77 o 
   1   3  14       25.77       25.40      1.81 o 
   2   3  14      290.18      289.23      5.00 o 
   3   3  14      123.59      132.10      2.03 o 
   4   3  14      202.10      197.83      3.25 o 
   5   3  14       63.37       64.54      1.97 o 
   6   3  14     1717.07     1806.42     21.98 o 
   7   3  14      219.34      207.26      5.12 o 
   8   3  14      251.14      282.71      8.47 o 
   9   3  14       10.62       15.02      2.73 o 
  10   3  14       38.41       47.16      3.69 o 
 -10   4  14      524.17      522.09      9.83 o 
  -9   4  14        0.06        2.91      1.48 o 
  -8   4  14        1.08        5.44      1.88 o 
  -7   4  14      174.70      168.36      5.06 o 
  -6   4  14       60.10       60.76      1.51 o 
  -5   4  14       17.47       22.40      1.29 o 
  -4   4  14     1617.19     1599.08     29.56 o 
  -3   4  14       60.85       56.01      1.91 o 
  -2   4  14      308.06      314.27      4.44 o 
  -1   4  14     1072.42     1105.35     17.01 o 
   0   4  14       55.97       52.94      1.96 o 
   1   4  14      340.68      340.41      6.22 o 
   2   4  14       14.13       13.10      1.41 o 
   3   4  14      425.66      430.43      9.10 o 
   4   4  14       30.10       34.66      1.82 o 
   5   4  14       28.25       27.41      1.64 o 
   6   4  14      119.99      119.78      2.36 o 
   7   4  14      341.43      334.40      6.32 o 
   8   4  14       24.56       27.57      2.33 o 
  -8   5  14        5.64       12.49      1.50 o 
  -7   5  14       73.61       88.77      3.73 o 
  -6   5  14        5.97       10.00      2.78 o 
  -5   5  14      708.00      670.78     11.22 o 
  -4   5  14        8.91       13.00      1.55 o 
  -3   5  14      706.77      719.77     14.28 o 
  -2   5  14      410.06      421.57      5.37 o 
  -1   5  14     1332.13     1394.62     26.52 o 
   0   5  14      183.86      196.58      5.56 o 
   1   5  14      483.93      462.80      7.88 o 
   2   5  14      140.13      155.32      2.47 o 
   3   5  14      326.44      321.72      5.24 o 
   4   5  14       24.66       25.88      2.21 o 
   5   5  14      434.48      405.17      6.39 o 
   6   5  14       11.98       14.83      1.55 o 
  -5   6  14       73.47       66.13      1.66 o 
  -4   6  14        6.76       22.44      2.82 o 
  -3   6  14      138.52      124.45      1.94 o 
  -2   6  14        1.52        7.65      1.60 o 
  -1   6  14       11.26       20.32      1.82 o 
   0   6  14        0.01        1.57      1.48 o 
   1   6  14        0.35        0.64      1.47 o 
   2   6  14        7.24        8.28      1.57 o 
   3   6  14      702.87      673.11     16.81 o 
 -12   1  15        4.04        7.42      1.26 o 
 -11   1  15        0.10        2.94      1.24 o 
 -10   1  15       24.63       20.59      1.39 o 
  -9   1  15       89.94       95.32      1.78 o 
  -8   1  15       37.93       50.90      1.80 o 
  -7   1  15     1788.77     1805.68     20.37 o 
  -6   1  15      427.93      426.44      6.77 o 
  -5   1  15      395.19      426.45      7.80 o 
  -4   1  15       95.41       90.32      1.81 o 
  -3   1  15        5.82       10.95      1.77 o 
  -2   1  15     1458.19     1517.26     10.24 o 
  -1   1  15     1197.61     1142.13      6.86 o 
   0   1  15      206.57      214.00      3.07 o 
   1   1  15        0.33        1.05      1.35 o 
   2   1  15     1117.31     1102.78     11.26 o 
   3   1  15       54.33       56.01      1.97 o 
   4   1  15       68.26       65.13      1.72 o 
   5   1  15      710.41      754.31      3.49 o 
   6   1  15      191.04      203.93      4.69 o 
   7   1  15      162.18      171.97      3.78 o 
   8   1  15      741.99      801.05      4.65 o 
   9   1  15        0.14       -0.17      5.31 o 
  10   1  15       60.68       72.08      7.94 o 
 -11   2  15      290.98      270.77      5.09 o 
 -10   2  15        0.01       -0.77      1.29 o 
  -9   2  15      293.47      277.17      6.05 o 
  -8   2  15      651.89      682.79     10.75 o 
  -7   2  15       21.00       26.79      1.49 o 
  -6   2  15      129.59      140.19      1.83 o 
  -5   2  15       23.84       18.36      1.46 o 
  -4   2  15      267.45      255.84      2.07 o 
  -3   2  15      574.69      536.33      4.97 o 
  -2   2  15     1531.28     1537.10     20.02 o 
  -1   2  15     1055.52     1096.88     14.61 o 
   0   2  15      181.61      189.94      3.09 o 
   1   2  15       21.78       20.36      1.93 o 
   2   2  15       48.58       48.77      1.63 o 
   3   2  15      336.73      311.70      2.27 o 
   4   2  15       19.14       23.26      1.69 o 
   5   2  15        0.00       -0.86      1.97 o 
   6   2  15      849.63      873.93     12.55 o 
   7   2  15       24.43       26.84      2.06 o 
   8   2  15        9.46       10.62      1.94 o 
   9   2  15       60.32       66.40      2.40 o 
 -10   3  15       42.58       46.40      1.61 o 
  -9   3  15      237.65      210.26      4.35 o 
  -8   3  15     2119.03     2238.83     34.39 o 
  -7   3  15       48.10       42.83      4.50 o 
  -6   3  15       86.82       71.24      1.92 o 
  -5   3  15       85.36       80.92      1.65 o 
  -4   3  15      312.58      277.15      4.92 o 
  -3   3  15      209.28      193.27      3.22 o 
  -2   3  15      782.11      737.76     23.80 o 
  -1   3  15      135.11      128.68      2.07 o 
   0   3  15      439.23      409.66      7.29 o 
   1   3  15     1258.86     1222.69     14.30 o 
   2   3  15       72.26       81.29      1.87 o 
   3   3  15      146.89      139.56      1.70 o 
   4   3  15      107.18       83.62      2.03 o 
   5   3  15      665.24      672.81     10.69 o 
   6   3  15      533.01      536.24      6.22 o 
   7   3  15       64.54       74.43      2.23 o 
   8   3  15        1.01        4.11      3.10 o 
   9   3  15      220.02      220.85      2.52 o 
  -9   4  15       11.47       18.11      1.62 o 
  -8   4  15       50.67       55.59      1.42 o 
  -7   4  15      129.96      124.72      4.61 o 
  -6   4  15        7.34        6.47      1.33 o 
  -5   4  15       33.36       47.97      1.32 o 
  -4   4  15       35.75       43.49      2.43 o 
  -3   4  15        0.62        7.01      1.48 o 
  -2   4  15      300.53      276.66      5.73 o 
  -1   4  15      433.21      411.49      7.06 o 
   0   4  15        0.35        4.79      1.50 o 
   1   4  15      201.74      191.45      3.91 o 
   2   4  15      722.27      676.30     11.61 o 
   3   4  15       16.63       14.91      1.44 o 
   4   4  15       11.56        7.46      1.48 o 
   5   4  15        4.64        9.45      1.66 o 
   6   4  15       18.16       28.98      3.17 o 
   7   4  15        2.57       10.62      1.87 o 
  -7   5  15      470.79      507.87     13.17 o 
  -6   5  15        5.67       10.97      1.39 o 
  -5   5  15       68.91       63.75      2.88 o 
  -4   5  15        6.69       12.14      1.87 o 
  -3   5  15      603.62      580.37      9.86 o 
  -2   5  15        6.69        2.45      1.49 o 
  -1   5  15       13.09       22.71      1.59 o 
   0   5  15     1093.71     1130.34     21.19 o 
   1   5  15       12.82       18.23      1.50 o 
   2   5  15        6.45       10.13      1.47 o 
   3   5  15       95.05      101.15      2.63 o 
   4   5  15       48.76       49.32      1.56 o 
   5   5  15      220.99      225.23      5.65 o 
 -11   0  16       51.74       71.00      5.25 o 
 -10   0  16       62.92       79.65      2.75 o 
  -9   0  16       47.01       44.71      1.77 o 
  -8   0  16       82.86       77.91      2.01 o 
  -7   0  16      623.79      622.65     13.26 o 
  -6   0  16     1263.46     1318.70     32.20 o 
  -5   0  16     2513.12     2529.25     35.52 o 
  -4   0  16       65.17       68.09      3.47 o 
  -3   0  16      557.48      568.98      9.93 o 
  -2   0  16     3197.35     3269.58     84.88 o 
  -1   0  16       35.13       41.68      2.58 o 
   0   0  16     2314.50     2205.86     13.15 o 
   1   0  16     2399.43     2504.80     84.83 o 
   2   0  16        1.51        6.67      2.53 o 
   3   0  16       27.57       24.61      2.36 o 
   4   0  16       36.28       55.79      6.20 o 
   5   0  16      604.09      583.92      4.16 o 
   6   0  16     1923.71     1974.69      8.32 o 
   7   0  16      607.95      608.02      5.99 o 
   8   0  16      604.85      595.32      5.35 o 
   9   0  16      246.13      220.76      4.89 o 
 -11   1  16       15.95       23.92      1.80 o 
 -10   1  16      297.87      323.41      4.97 o 
  -9   1  16       11.28       11.73      1.32 o 
  -8   1  16      228.75      233.29      4.99 o 
  -7   1  16       87.79       63.40      2.26 o 
  -6   1  16      122.15      121.82      1.86 o 
  -5   1  16      290.31      258.50      4.91 o 
  -4   1  16      606.05      657.38     12.25 o 
  -3   1  16      126.80      123.14      2.98 o 
  -2   1  16       86.04       85.09      1.90 o 
  -1   1  16      427.49      396.77      2.51 o 
   0   1  16      854.21      784.25     11.97 o 
   1   1  16       74.91       72.95      1.73 o 
   2   1  16       33.27       43.62      1.38 o 
   3   1  16      478.89      506.56      5.74 o 
   4   1  16       11.00       23.58      2.19 o 
   5   1  16        5.81       13.66      2.65 o 
   6   1  16       24.97       18.11      3.87 o 
   7   1  16      102.16       95.30      2.01 o 
   8   1  16      326.66      364.43      3.89 o 
   9   1  16        1.01        4.20      2.25 o 
 -10   2  16       17.71       25.43      2.39 o 
  -9   2  16      488.27      483.86     12.24 o 
  -8   2  16       49.16       49.43      1.49 o 
  -7   2  16       42.52       47.48      1.96 o 
  -6   2  16       58.68       61.07      3.38 o 
  -5   2  16       50.69       48.12      2.46 o 
  -4   2  16       21.99       31.76      1.79 o 
  -3   2  16       16.41       11.37      1.87 o 
  -2   2  16      137.09      149.42      1.92 o 
  -1   2  16      438.44      425.78      4.97 o 
   0   2  16      625.72      615.63      7.75 o 
   1   2  16      397.90      406.82      4.17 o 
   2   2  16     1235.57     1222.88      7.10 o 
   3   2  16      445.41      412.58      5.54 o 
   4   2  16      226.32      235.46      2.40 o 
   5   2  16      425.51      395.45      9.68 o 
   6   2  16       50.34       45.75      1.93 o 
   7   2  16      527.28      550.50      4.63 o 
   8   2  16      228.79      215.74      2.45 o 
  -9   3  16      159.69      183.01      4.04 o 
  -8   3  16       76.72       96.02      2.90 o 
  -7   3  16        2.14        5.04      1.42 o 
  -6   3  16      102.77       84.72      3.22 o 
  -5   3  16       10.46        8.50      1.56 o 
  -4   3  16      190.63      198.39      3.26 o 
  -3   3  16      262.66      304.76      7.78 o 
  -2   3  16       39.84       58.55      3.19 o 
  -1   3  16     1698.12     1694.89     25.76 o 
   0   3  16        0.70        2.03      1.41 o 
   1   3  16       32.56       37.89      1.47 o 
   2   3  16      875.59      853.71     12.48 o 
   3   3  16      156.25      154.00      2.34 o 
   4   3  16      228.40      236.91      2.59 o 
   5   3  16      738.74      726.99      6.95 o 
   6   3  16       69.28       60.57      7.46 o 
   7   3  16       19.62       23.57      1.88 o 
  -8   4  16        0.04        0.37      1.73 o 
  -7   4  16      111.56      123.80      1.67 o 
  -6   4  16      234.18      213.10      3.36 o 
  -5   4  16      934.99     1023.75     16.24 o 
  -4   4  16      698.38      768.93     11.74 o 
  -3   4  16      375.33      410.88      9.70 o 
  -2   4  16      321.13      297.67      4.89 o 
  -1   4  16      160.49      148.67      1.96 o 
   0   4  16      138.59      134.24      1.68 o 
   1   4  16        1.10        1.95      1.35 o 
   2   4  16       68.27       82.83      1.60 o 
   3   4  16        7.66       11.74      1.39 o 
   4   4  16       53.26       46.67      1.37 o 
   5   4  16     1253.83     1296.29     14.80 o 
   6   4  16       27.03       29.26      1.79 o 
  -5   5  16      292.86      307.17      7.90 o 
  -4   5  16      121.46      107.35      4.11 o 
  -3   5  16      188.90      191.70      2.46 o 
  -2   5  16       27.27       25.35      1.52 o 
  -1   5  16      143.42      145.93      3.44 o 
   0   5  16       13.81       11.38      1.48 o 
   1   5  16      169.08      168.69      2.56 o 
   2   5  16        6.64       14.48      1.55 o 
   3   5  16        0.13        0.35      1.30 o 
 -10   1  17        0.01        1.27      2.23 o 
  -9   1  17      212.43      197.54      3.91 o 
  -8   1  17      678.34      712.47     11.26 o 
  -7   1  17       42.73       42.47      1.64 o 
  -6   1  17      268.28      295.93      5.23 o 
  -5   1  17       32.37       33.42      1.54 o 
  -4   1  17       43.13       53.09      1.83 o 
  -3   1  17       16.11       16.62      1.73 o 
  -2   1  17       31.81       46.24      1.79 o 
  -1   1  17      722.62      675.73      7.89 o 
   0   1  17       19.83       29.09      2.45 o 
   1   1  17        0.82        0.48      1.59 o 
   2   1  17      702.90      719.61      5.57 o 
   3   1  17        1.79        3.42      1.66 o 
   4   1  17      107.65       97.30      4.84 o 
   5   1  17       27.21       29.48      1.84 o 
   6   1  17      121.93      120.46      2.89 o 
   7   1  17       21.95       15.11      3.32 o 
   8   1  17      504.21      534.95      4.04 o 
  -9   2  17      157.59      179.48      2.00 o 
  -8   2  17       22.91       21.83      1.44 o 
  -7   2  17       61.68       66.45      1.61 o 
  -6   2  17      485.37      503.25      7.42 o 
  -5   2  17      479.42      514.01     10.12 o 
  -4   2  17      184.20      196.85      3.51 o 
  -3   2  17       88.64       79.28      1.66 o 
  -2   2  17      111.58       90.10      1.68 o 
  -1   2  17      534.58      536.09      2.47 o 
   0   2  17       11.84        0.89      1.29 o 
   1   2  17     1663.86     1708.03     17.10 o 
   2   2  17       42.14       50.42      3.05 o 
   3   2  17       78.81       74.17      1.64 o 
   4   2  17      681.19      686.01      7.13 o 
   5   2  17      465.94      450.65      7.66 o 
   6   2  17        2.73       -1.12      1.88 o 
   7   2  17       14.10       17.16      2.75 o 
  -8   3  17       34.22       28.06      1.77 o 
  -7   3  17      343.22      360.77      8.78 o 
  -6   3  17        5.26        3.27      1.71 o 
  -5   3  17      447.15      492.87      6.14 o 
  -4   3  17        6.74        7.94      1.45 o 
  -3   3  17      291.46      269.02      4.35 o 
  -2   3  17      672.91      624.48      9.58 o 
  -1   3  17        6.29       11.77      1.78 o 
   0   3  17       76.38       74.16      2.37 o 
   1   3  17      137.03      170.52      2.21 o 
   2   3  17       14.30       18.92      1.55 o 
   3   3  17       97.78       79.35      1.58 o 
   4   3  17       38.93       36.37      1.56 o 
   5   3  17      116.40      128.89      2.29 o 
   6   3  17        0.03       -1.90      2.06 o 
  -6   4  17        0.01        1.24      1.42 o 
  -5   4  17      106.04       98.04      2.09 o 
  -4   4  17        0.06        2.18      1.47 o 
  -3   4  17      135.03      134.67      2.15 o 
  -2   4  17      192.78      210.28      3.60 o 
  -1   4  17       59.29       61.04      1.71 o 
   0   4  17        3.94        3.91      1.40 o 
   1   4  17      164.31      169.39      2.34 o 
   2   4  17      251.56      264.19      3.29 o 
   3   4  17      137.58      121.60      2.71 o 
   4   4  17       29.25       39.05      2.26 o 
  -8   0  18      123.98      156.50      9.95 o 
  -7   0  18       87.22       65.77      3.15 o 
  -6   0  18       52.54       47.73      3.57 o 
  -5   0  18      348.15      355.91      4.89 o 
  -4   0  18      270.32      343.52     15.46 o 
  -3   0  18      321.08      393.01     10.46 o 
  -2   0  18        0.06        0.60      2.23 o 
  -1   0  18        1.22        7.71      2.61 o 
   0   0  18      828.11      861.05     12.20 o 
   1   0  18      132.75      146.49      2.67 o 
   2   0  18      112.73      102.70      3.51 o 
   3   0  18      158.84      117.27      2.47 o 
   4   0  18     1426.19     1417.33     14.89 o 
   5   0  18      124.15      113.94      3.08 o 
   6   0  18       11.65        9.98      2.61 o 
  -8   1  18      438.79      407.39      6.31 o 
  -7   1  18       22.54       11.79      1.88 o 
  -6   1  18      565.67      555.07      6.11 o 
  -5   1  18       13.14        4.23      1.63 o 
  -4   1  18      847.06      901.19     14.18 o 
  -3   1  18      587.14      630.45      7.81 o 
  -2   1  18      193.60      154.87      3.07 o 
  -1   1  18       13.74       18.30      1.52 o 
   0   1  18        0.00        5.33      1.81 o 
   1   1  18       69.63       84.06      1.68 o 
   2   1  18      338.75      290.37      3.73 o 
   3   1  18      592.85      643.99      5.85 o 
   4   1  18      347.34      326.30      2.44 o 
   5   1  18        0.50       -0.81      1.51 o 
   6   1  18       88.83       99.76      2.06 o 
  -7   2  18      120.96      128.18      1.92 o 
  -6   2  18      159.10      145.61      3.22 o 
  -5   2  18     1203.90     1247.43     13.32 o 
  -4   2  18      262.89      253.32      4.25 o 
  -3   2  18      191.76      217.05      2.22 o 
  -2   2  18      423.25      423.93      4.67 o 
  -1   2  18      236.26      225.00      2.51 o 
   0   2  18       88.46       84.57      2.60 o 
   1   2  18       15.90       18.03      1.48 o 
   2   2  18        0.11        2.34      1.40 o 
   3   2  18        0.84        3.07      1.60 o 
   4   2  18        7.95        3.72      1.65 o 
   5   2  18       12.78        8.74      3.20 o 
  -6   3  18       26.95       19.50      1.50 o 
  -5   3  18      877.26      919.10     16.51 o 
  -4   3  18        9.90        9.40      1.54 o 
  -3   3  18        2.08        2.92      1.47 o 
  -2   3  18      409.84      451.57      4.33 o 
  -1   3  18       16.17       17.35      1.42 o 
   0   3  18      232.60      245.71      3.34 o 
   1   3  18       25.88       33.46      1.42 o 
   2   3  18      100.69      104.24      2.12 o 
   3   3  18      186.82      167.95      3.60 o 
   4   3  18       69.74       66.93      1.76 o 
  -2   4  18        5.57        5.53      1.38 o 
  -1   4  18      137.32      122.12      1.73 o 
   0   4  18      150.46      184.74      2.72 o 
  -6   1  19       15.25        2.23      2.11 o 
  -5   1  19      755.18      848.82     13.51 o 
  -4   1  19        8.68       14.66      2.25 o 
  -3   1  19      370.74      435.46      3.46 o 
  -2   1  19      344.00      362.18      5.28 o 
  -1   1  19      154.81      162.08      4.23 o 
   0   1  19      118.85      161.82      2.31 o 
   1   1  19      330.44      356.36      7.65 o 
   2   1  19       10.02       20.08      1.53 o 
   3   1  19        6.74        4.01      2.34 o 
   4   1  19       70.48       73.57     13.09 o 
  -5   2  19       64.38       99.72      3.32 o 
  -4   2  19      375.23      425.05      5.52 o 
  -3   2  19      114.65      109.60      1.98 o 
  -2   2  19      124.29      155.48      2.08 o 
  -1   2  19       14.18       20.15      1.93 o 
   0   2  19      144.30      125.87      2.29 o 
   1   2  19      364.20      388.96      3.91 o 
   2   2  19      149.76      154.48      1.97 o 
   3   2  19       30.92       41.93      2.03 o 
  -2   3  19      135.53      154.79      1.79 o 
  -1   3  19      427.65      408.69      5.24 o 
   0   3  19        8.87        6.41      1.82 o 
  -4   0  20      141.19      107.90      3.03 o 
  -3   0  20        3.75        6.52      2.94 o 
  -2   0  20      520.55      495.46     12.78 o 
  -1   0  20      551.05      564.29      3.69 o 
   0   0  20       70.82       64.70      2.96 o 
   1   0  20       14.78        7.48      4.09 o 
  -3   1  20        3.16        3.13      1.85 o 
  -2   1  20      399.12      363.59      3.50 o 
  -1   1  20        0.02        0.63      1.54 o 
   0   1  20       84.90       75.55      3.68 o 
   1   1  20      415.69      422.54      4.12 o 
                                                 
